# Supplementary material for: Proteomic Approach to Anemonia sulcata and Its Symbiont Symbiodinium spp. as New Source of Potential Biotechnological Applications and Climate Change Biomarkers
Source: Int J Mol Sci. 2023 Aug 14;24(16):12798. doi: 10.3390/ijms241612798 (PMC10454419; doi:10.3390/ijms241612798)
Supplement: Supplementary file 1 [file ijms-24-12798-s001.zip]

Archive with 4 entries (3 files):
- ijms-2541034-supplementary/
- ijms-2541034-supplementary/Supplementary Table S1 copia.xlsx
- ijms-2541034-supplementary/Supplementary Table S2 copia.xlsx
- ijms-2541034-supplementary/Supplementary Table S3 copia.xlsx
