# Supplementary material for: Proteomic Approach to Anemonia sulcata and Its Symbiont Symbiodinium spp. as New Source of Potential Biotechnological Applications and Climate Change Biomarkers
Source: Int J Mol Sci. 2023 Aug 14;24(16):12798. doi: 10.3390/ijms241612798 (PMC10454419; doi:10.3390/ijms241612798)
Supplement: Supplementary file 1 [file ijms-24-12798-s001.zip › ijms-2541034-supplementary/Supplementary Table S2 copia.xlsx]

## Sheet: TS2A.Cellular Component
Number of proteinsProteins ID	Cellular Component Accessions	Cellular Component Description
149	Slim id: GO:0005575	cellular_component
A7REW3	GO:0022625	cytosolic large ribosomal subunit
A7RFB4	GO:0051233	spindle midzone
	GO:0035371	microtubule plus-end
	GO:0005881	cytoplasmic microtubule
A7RFJ1	GO:0022627	cytosolic small ribosomal subunit
	GO:0042788	polysomal ribosome
	GO:0045202	synapse
A7RFX1	GO:0022627	cytosolic small ribosomal subunit
	GO:0005844	polysome
	GO:0005743	mitochondrial inner membrane
	GO:0014069	postsynaptic density
	GO:0072686	mitotic spindle
	GO:0032587	ruffle membrane
	GO:0005759	mitochondrial matrix
	GO:0030425	dendrite
	GO:0071159	NF-kappaB complex
A7RG79	GO:0030139	endocytic vesicle
A7RG86	GO:0022627	cytosolic small ribosomal subunit
A7RGH4	GO:0008540	proteasome regulatory particle, base subcomplex
	GO:0031595	nuclear proteasome complex
	GO:0031597	cytosolic proteasome complex
A7RGP0	GO:0005832	chaperonin-containing T-complex
A7RGP8	GO:0055038	recycling endosome membrane
	GO:0060170	ciliary membrane
A7RGT2	GO:0022625	cytosolic large ribosomal subunit
A7RGY6	GO:0016607	nuclear speck
A7RHS7	GO:0005743	mitochondrial inner membrane
	GO:0005759	mitochondrial matrix
A7RI62	GO:0005759	mitochondrial matrix
A7RIF5	GO:0005912	adherens junction
	GO:0016342	catenin complex
	GO:0042995	cell projection
A7RIU5	GO:0071013	catalytic step 2 spliceosome
A7RIX7	GO:0019773	proteasome core complex, alpha-subunit complex
A7RJ25	GO:0022627	cytosolic small ribosomal subunit
A7RJ66	GO:0048471	perinuclear region of cytoplasm
A7RJH9	GO:0022625	cytosolic large ribosomal subunit
A7RJJ7	GO:0022627	cytosolic small ribosomal subunit
A7RKR7	GO:0030864	cortical actin cytoskeleton
A7RKY2	GO:0001725	stress fiber
	GO:0005912	adherens junction
	GO:0031941	filamentous actin
A7RL15	GO:0005925	focal adhesion
	GO:0001726	ruffle
A7RLF6	GO:0022625	cytosolic large ribosomal subunit
A7RLN6	GO:0098793	presynapse
	GO:0098839	postsynaptic density membrane
	GO:0030658	transport vesicle membrane
	GO:0097025	MPP7-DLG1-LIN7 complex
	GO:0005923	bicellular tight junction
	GO:0016323	basolateral plasma membrane
	GO:0016328	lateral plasma membrane
A7RLS1	GO:0016021	integral component of membrane
A7RLY5	GO:0005832	chaperonin-containing T-complex
A7RM20	GO:0016282	eukaryotic 43S preinitiation complex
	GO:0071541	eukaryotic translation initiation factor 3 complex, eIF3m
	GO:0033290	eukaryotic 48S preinitiation complex
A7RM97	GO:0022625	cytosolic large ribosomal subunit
	GO:0016021	integral component of membrane
A7RMJ7	GO:0042151	nematocyst
	GO:0016020	membrane
	GO:0005581	collagen trimer
A7RMQ8	GO:0098794	postsynapse
	GO:0019773	proteasome core complex, alpha-subunit complex
A7RMX8	GO:0022625	cytosolic large ribosomal subunit
A7RMZ3	GO:0022627	cytosolic small ribosomal subunit
A7RMZ4	GO:0016600	flotillin complex
A7RN14	GO:0022625	cytosolic large ribosomal subunit
A7RN38	GO:0005743	mitochondrial inner membrane
	GO:0016021	integral component of membrane
A7RN50	GO:0016021	integral component of membrane
A7RP70	GO:0070469	respiratory chain
	GO:0005758	mitochondrial intermembrane space
A7RQD8	GO:0022625	cytosolic large ribosomal subunit
A7RQH8	GO:0000786	nucleosome
A7RR94	GO:0005759	mitochondrial matrix
A7RRA1	GO:0000421	autophagosome membrane
A7RRK5	GO:0005838	proteasome regulatory particle
A7RS41	GO:0016021	integral component of membrane
A7RSB9	GO:1990904	ribonucleoprotein complex
A7RSF0	GO:0022625	cytosolic large ribosomal subunit
A7RST0	GO:0000786	nucleosome
A7RT62	GO:0045335	phagocytic vesicle
A7RU18	GO:0008290	F-actin capping protein complex
A7RUF8	GO:0016459	myosin complex
A7RUF9	GO:0016459	myosin complex
A7RUG0	GO:0016459	myosin complex
A7RUW3	GO:0022625	cytosolic large ribosomal subunit
A7RUW4	GO:0016021	integral component of membrane
A7RUX0	GO:0005874	microtubule
A7RVC0	GO:0045334	clathrin-coated endocytic vesicle
	GO:0071439	clathrin complex
	GO:0030132	clathrin coat of coated pit
	GO:0030130	clathrin coat of trans-Golgi network vesicle
A7RVJ0	GO:0000164	protein phosphatase type 1 complex
	GO:0072357	PTW/PP1 phosphatase complex
A7RVR9	GO:0008250	oligosaccharyltransferase complex
	GO:0016021	integral component of membrane
A7RX31	GO:0042709	succinate-CoA ligase complex
A7RXU0	GO:0016442	RISC complex
A7RYW1	GO:0005681	spliceosomal complex
	GO:0016607	nuclear speck
	GO:0016363	nuclear matrix
	GO:0005687	U4 snRNP
	GO:0000346	transcription export complex
	GO:0005688	U6 snRNP
A7RZ04	GO:0031901	early endosome membrane
	GO:0000139	Golgi membrane
	GO:0005802	trans-Golgi network
	GO:0045335	phagocytic vesicle
A7RZ15	GO:0016021	integral component of membrane
A7RZ26	GO:0048471	perinuclear region of cytoplasm
	GO:0016020	membrane
A7S027	GO:0005874	microtubule
A7S0I1	GO:0014069	postsynaptic density
A7S0L1	GO:0033180	proton-transporting V-type ATPase, V1 domain
A7S1L7	GO:0005743	mitochondrial inner membrane
A7S1M1	GO:0005743	mitochondrial inner membrane
	GO:0042645	mitochondrial nucleoid
	GO:0016021	integral component of membrane
A7S214	GO:0016021	integral component of membrane
A7S2J5	GO:0022627	cytosolic small ribosomal subunit
A7S392	GO:0016020	membrane
A7S3B3	GO:0005885	Arp2/3 protein complex
	GO:0042995	cell projection
A7S405	GO:0022625	cytosolic large ribosomal subunit
A7S428	GO:0018444	translation release factor complex
A7S470	GO:0005834	heterotrimeric G-protein complex
A7S494	GO:0022627	cytosolic small ribosomal subunit
A7S5Y2	GO:0031906	late endosome lumen
	GO:0098978	glutamatergic synapse
	GO:0031965	nuclear membrane
	GO:0099092	postsynaptic density, intracellular component
	GO:0097452	GAIT complex
	GO:1990904	ribonucleoprotein complex
A7S5Z1	GO:0005834	heterotrimeric G-protein complex
A7S698	GO:0005874	microtubule
A7S6A0	GO:0005874	microtubule
A7S6M1	GO:0016021	integral component of membrane
A7S708	GO:0000786	nucleosome
A7S760	GO:0071339	MLL1 complex
	GO:0000812	Swr1 complex
	GO:0031011	Ino80 complex
	GO:0097255	R2TP complex
	GO:0035267	NuA4 histone acetyltransferase complex
	GO:0016363	nuclear matrix
	GO:1990904	ribonucleoprotein complex
A7S786	GO:0022625	cytosolic large ribosomal subunit
A7S7W1	GO:0005885	Arp2/3 protein complex
	GO:0042995	cell projection
	GO:0035861	site of double-strand break
A7S806	GO:0012505	endomembrane system
A7S8I3	GO:0005874	microtubule
A7S9Y5	GO:0042995	cell projection
	GO:0005938	cell cortex
A7S9Y6	GO:0017087	mitochondrial processing peptidase complex
A7SAM6	GO:0022625	cytosolic large ribosomal subunit
A7SC28	GO:1990904	ribonucleoprotein complex
A7SCJ3	GO:0005749	mitochondrial respiratory chain complex II, succinate dehydrogenase complex (ubiquinone)
A7SCK6	GO:0042995	cell projection
	GO:0005938	cell cortex
A7SDI8	GO:0022625	cytosolic large ribosomal subunit
A7SEA7	GO:0005884	actin filament
A7SEN4	GO:0009328	phenylalanine-tRNA ligase complex
	GO:0005853	eukaryotic translation elongation factor 1 complex
A7SF39	GO:0016507	mitochondrial fatty acid beta-oxidation multienzyme complex
A7SFA1	GO:0005774	vacuolar membrane
A7SFJ1	GO:0043197	dendritic spine
	GO:0030496	midbody
A7SFJ3	GO:0036464	cytoplasmic ribonucleoprotein granule
	GO:0008540	proteasome regulatory particle, base subcomplex
A7SFP4	GO:0008540	proteasome regulatory particle, base subcomplex
A7SFV6	GO:0009331	glycerol-3-phosphate dehydrogenase complex
A7SG98	GO:0005782	peroxisomal matrix
A7SGL1	GO:0042470	melanosome
	GO:0005788	endoplasmic reticulum lumen
A7SH82	GO:0022627	cytosolic small ribosomal subunit
A7SHH5	GO:0005788	endoplasmic reticulum lumen
A7SHU3	GO:0000139	Golgi membrane
A7SHX4	GO:0000786	nucleosome
A7SI51	GO:0019773	proteasome core complex, alpha-subunit complex
A7SIA2	GO:0045202	synapse
	GO:0019773	proteasome core complex, alpha-subunit complex
A7SJ38	GO:0005955	calcineurin complex
A7SJ61	GO:0034098	VCP-NPL4-UFD1 AAA ATPase complex
A7SK51	GO:0005789	endoplasmic reticulum membrane
	GO:0005793	endoplasmic reticulum-Golgi intermediate compartment
	GO:0030134	COPII-coated ER to Golgi transport vesicle
	GO:0016021	integral component of membrane
A7SKL8	GO:0005912	adherens junction
	GO:0016342	catenin complex
	GO:0016021	integral component of membrane
A7SKL9	GO:0005912	adherens junction
	GO:0016342	catenin complex
	GO:0016021	integral component of membrane
A7SLL4	GO:0005832	chaperonin-containing T-complex
A7SLY9	GO:0009361	succinate-CoA ligase complex (ADP-forming)
A7SMT0	GO:0016020	membrane
A7SMT1	GO:0005832	chaperonin-containing T-complex
	GO:0016021	integral component of membrane
A7SNR2	GO:0005839	proteasome core complex
A7SNU0	GO:0022625	cytosolic large ribosomal subunit
A7SPP0	GO:0009986	cell surface
	GO:0042645	mitochondrial nucleoid
	GO:0005753	mitochondrial proton-transporting ATP synthase complex
	GO:0045261	proton-transporting ATP synthase complex, catalytic core F(1)
A7SPU1	GO:0005741	mitochondrial outer membrane
	GO:0016021	integral component of membrane
A7SQ36	GO:0022625	cytosolic large ribosomal subunit
A7SQV3	GO:0005839	proteasome core complex
A7SRN1	GO:0033180	proton-transporting V-type ATPase, V1 domain
A7SRV8	GO:0022627	cytosolic small ribosomal subunit
	GO:0005844	polysome
	GO:0036464	cytoplasmic ribonucleoprotein granule
	GO:0045202	synapse
A7SS63	GO:0005743	mitochondrial inner membrane
	GO:0042645	mitochondrial nucleoid
	GO:0070552	BRISC complex
A7SSL5	GO:0005788	endoplasmic reticulum lumen
	GO:0016020	membrane
	GO:0034663	endoplasmic reticulum chaperone complex
A7SSV8	GO:0010494	cytoplasmic stress granule
	GO:1990904	ribonucleoprotein complex
A7STP5	GO:0020002	host cell plasma membrane
A7SU78	GO:0022625	cytosolic large ribosomal subunit
A7SUJ1	GO:0022625	cytosolic large ribosomal subunit
A7SW17	GO:0010008	endosome membrane
	GO:0030904	retromer complex
A7SWK0	GO:0005689	U12-type spliceosomal complex
	GO:0005686	U2 snRNP
	GO:0071011	precatalytic spliceosome
A7SX84	GO:0016020	membrane
A7SXF9	GO:0030054	cell junction
A7SXN2	GO:0043231	intracellular membrane-bounded organelle
A7SYD1	GO:0030027	lamellipodium
	GO:0030864	cortical actin cytoskeleton
	GO:0030427	site of polarized growth
	GO:0014069	postsynaptic density
	GO:0045211	postsynaptic membrane
	GO:0005884	actin filament
	GO:0030425	dendrite
A7SYK1	GO:0045239	tricarboxylic acid cycle enzyme complex
A7SYP4	GO:0016020	membrane
A7SYT5	GO:0000786	nucleosome
A7SZ61	GO:0022625	cytosolic large ribosomal subunit
	GO:0016021	integral component of membrane
A7SZA7	GO:0005885	Arp2/3 protein complex
A7T284	GO:0008540	proteasome regulatory particle, base subcomplex
A7T288	GO:0005832	chaperonin-containing T-complex
A7T9E3	GO:0005916	fascia adherens
	GO:0033270	paranode region of axon
	GO:0043034	costamere
	GO:0032437	cuticular plate
	GO:0008091	spectrin
	GO:0030018	Z disc
	GO:0016328	lateral plasma membrane
A8DVY7	GO:0097513	myosin II filament
	GO:0030027	lamellipodium
	GO:0005844	polysome
	GO:0001725	stress fiber
	GO:0032154	cleavage furrow
	GO:0030496	midbody
	GO:0016460	myosin II complex
	GO:0005938	cell cortex
1	Slim id: GO:0000228	nuclear chromosome
A7S760	GO:0000812	Swr1 complex
	GO:0031011	Ino80 complex
1	Slim id: GO:0005576	extracellular region
A7SSL5	GO:0005576	extracellular region
3	Slim id: GO:0005615	extracellular space
A7RMJ7	GO:0005615	extracellular space
A7S4P4	GO:0005615	extracellular space
A7SVY3	GO:0005615	extracellular space
124	Slim id: GO:0005622	intracellular
A7REW3	GO:0022625	cytosolic large ribosomal subunit
A7RFB4	GO:0051233	spindle midzone
	GO:0035371	microtubule plus-end
	GO:0005881	cytoplasmic microtubule
A7RFJ1	GO:0022627	cytosolic small ribosomal subunit
	GO:0042788	polysomal ribosome
A7RFX1	GO:0022627	cytosolic small ribosomal subunit
	GO:0005743	mitochondrial inner membrane
	GO:0072686	mitotic spindle
	GO:0005759	mitochondrial matrix
	GO:0071159	NF-kappaB complex
A7RG79	GO:0030139	endocytic vesicle
A7RG86	GO:0022627	cytosolic small ribosomal subunit
A7RGH4	GO:0008540	proteasome regulatory particle, base subcomplex
	GO:0031595	nuclear proteasome complex
	GO:0031597	cytosolic proteasome complex
A7RGP0	GO:0005832	chaperonin-containing T-complex
A7RGP8	GO:0055038	recycling endosome membrane
A7RGT2	GO:0022625	cytosolic large ribosomal subunit
A7RGY6	GO:0016607	nuclear speck
A7RHS7	GO:0005743	mitochondrial inner membrane
	GO:0005759	mitochondrial matrix
A7RI62	GO:0005759	mitochondrial matrix
A7RIU5	GO:0071013	catalytic step 2 spliceosome
A7RIX7	GO:0019773	proteasome core complex, alpha-subunit complex
A7RJ25	GO:0022627	cytosolic small ribosomal subunit
A7RJ66	GO:0048471	perinuclear region of cytoplasm
A7RJH9	GO:0022625	cytosolic large ribosomal subunit
A7RJJ7	GO:0022627	cytosolic small ribosomal subunit
A7RKR7	GO:0030864	cortical actin cytoskeleton
A7RKY2	GO:0001725	stress fiber
	GO:0031941	filamentous actin
A7RLF6	GO:0022625	cytosolic large ribosomal subunit
A7RLN6	GO:0030658	transport vesicle membrane
A7RLY5	GO:0005832	chaperonin-containing T-complex
A7RM20	GO:0016282	eukaryotic 43S preinitiation complex
	GO:0071541	eukaryotic translation initiation factor 3 complex, eIF3m
	GO:0033290	eukaryotic 48S preinitiation complex
A7RM97	GO:0022625	cytosolic large ribosomal subunit
A7RMJ7	GO:0042151	nematocyst
A7RMQ8	GO:0019773	proteasome core complex, alpha-subunit complex
A7RMX8	GO:0022625	cytosolic large ribosomal subunit
A7RMZ3	GO:0022627	cytosolic small ribosomal subunit
A7RN14	GO:0022625	cytosolic large ribosomal subunit
A7RN38	GO:0005743	mitochondrial inner membrane
A7RP70	GO:0005758	mitochondrial intermembrane space
A7RQD8	GO:0022625	cytosolic large ribosomal subunit
A7RQH8	GO:0000786	nucleosome
A7RR94	GO:0005759	mitochondrial matrix
A7RRA1	GO:0000421	autophagosome membrane
A7RRK5	GO:0005838	proteasome regulatory particle
A7RSF0	GO:0022625	cytosolic large ribosomal subunit
A7RST0	GO:0000786	nucleosome
A7RT62	GO:0045335	phagocytic vesicle
A7RU18	GO:0008290	F-actin capping protein complex
A7RUF8	GO:0016459	myosin complex
A7RUF9	GO:0016459	myosin complex
A7RUG0	GO:0016459	myosin complex
A7RUW3	GO:0022625	cytosolic large ribosomal subunit
A7RUX0	GO:0005874	microtubule
A7RVC0	GO:0045334	clathrin-coated endocytic vesicle
	GO:0071439	clathrin complex
	GO:0030132	clathrin coat of coated pit
	GO:0030130	clathrin coat of trans-Golgi network vesicle
A7RVJ0	GO:0000164	protein phosphatase type 1 complex
A7RVR9	GO:0008250	oligosaccharyltransferase complex
A7RX31	GO:0042709	succinate-CoA ligase complex
A7RYW1	GO:0005681	spliceosomal complex
	GO:0016607	nuclear speck
	GO:0016363	nuclear matrix
	GO:0005687	U4 snRNP
	GO:0000346	transcription export complex
	GO:0005688	U6 snRNP
A7RZ04	GO:0031901	early endosome membrane
	GO:0000139	Golgi membrane
	GO:0005802	trans-Golgi network
	GO:0045335	phagocytic vesicle
A7RZ26	GO:0048471	perinuclear region of cytoplasm
A7S027	GO:0005874	microtubule
A7S1L7	GO:0005743	mitochondrial inner membrane
A7S1M1	GO:0005743	mitochondrial inner membrane
	GO:0042645	mitochondrial nucleoid
A7S2J5	GO:0022627	cytosolic small ribosomal subunit
A7S3B3	GO:0005885	Arp2/3 protein complex
A7S405	GO:0022625	cytosolic large ribosomal subunit
A7S428	GO:0018444	translation release factor complex
A7S470	GO:0005834	heterotrimeric G-protein complex
A7S494	GO:0022627	cytosolic small ribosomal subunit
A7S5Y2	GO:0031906	late endosome lumen
	GO:0031965	nuclear membrane
A7S5Z1	GO:0005834	heterotrimeric G-protein complex
A7S698	GO:0005874	microtubule
A7S6A0	GO:0005874	microtubule
A7S708	GO:0000786	nucleosome
A7S760	GO:0071339	MLL1 complex
	GO:0000812	Swr1 complex
	GO:0031011	Ino80 complex
	GO:0035267	NuA4 histone acetyltransferase complex
	GO:0016363	nuclear matrix
A7S786	GO:0022625	cytosolic large ribosomal subunit
A7S7W1	GO:0005885	Arp2/3 protein complex
	GO:0035861	site of double-strand break
A7S8I3	GO:0005874	microtubule
A7S9Y5	GO:0005938	cell cortex
A7S9Y6	GO:0017087	mitochondrial processing peptidase complex
A7SAM6	GO:0022625	cytosolic large ribosomal subunit
A7SCJ3	GO:0005749	mitochondrial respiratory chain complex II, succinate dehydrogenase complex (ubiquinone)
A7SCK6	GO:0005938	cell cortex
A7SDI8	GO:0022625	cytosolic large ribosomal subunit
A7SEA7	GO:0005884	actin filament
A7SEN4	GO:0009328	phenylalanine-tRNA ligase complex
	GO:0005853	eukaryotic translation elongation factor 1 complex
A7SF39	GO:0016507	mitochondrial fatty acid beta-oxidation multienzyme complex
A7SFA1	GO:0005774	vacuolar membrane
A7SFJ3	GO:0036464	cytoplasmic ribonucleoprotein granule
	GO:0008540	proteasome regulatory particle, base subcomplex
A7SFP4	GO:0008540	proteasome regulatory particle, base subcomplex
A7SFV6	GO:0009331	glycerol-3-phosphate dehydrogenase complex
A7SG98	GO:0005782	peroxisomal matrix
A7SGL1	GO:0042470	melanosome
	GO:0005788	endoplasmic reticulum lumen
A7SH82	GO:0022627	cytosolic small ribosomal subunit
A7SHH5	GO:0005788	endoplasmic reticulum lumen
A7SHU3	GO:0000139	Golgi membrane
A7SHX4	GO:0000786	nucleosome
A7SI51	GO:0019773	proteasome core complex, alpha-subunit complex
A7SIA2	GO:0019773	proteasome core complex, alpha-subunit complex
A7SJ38	GO:0005955	calcineurin complex
A7SJ61	GO:0034098	VCP-NPL4-UFD1 AAA ATPase complex
A7SK51	GO:0005789	endoplasmic reticulum membrane
	GO:0005793	endoplasmic reticulum-Golgi intermediate compartment
	GO:0030134	COPII-coated ER to Golgi transport vesicle
A7SLL4	GO:0005832	chaperonin-containing T-complex
A7SLY9	GO:0009361	succinate-CoA ligase complex (ADP-forming)
A7SMT1	GO:0005832	chaperonin-containing T-complex
A7SNR2	GO:0005839	proteasome core complex
A7SNU0	GO:0022625	cytosolic large ribosomal subunit
A7SPP0	GO:0042645	mitochondrial nucleoid
	GO:0005753	mitochondrial proton-transporting ATP synthase complex
	GO:0045261	proton-transporting ATP synthase complex, catalytic core F(1)
A7SPU1	GO:0005741	mitochondrial outer membrane
A7SPU8	GO:0005622	intracellular
A7SQ36	GO:0022625	cytosolic large ribosomal subunit
A7SQV3	GO:0005839	proteasome core complex
A7SRV8	GO:0022627	cytosolic small ribosomal subunit
	GO:0036464	cytoplasmic ribonucleoprotein granule
A7SS63	GO:0005743	mitochondrial inner membrane
	GO:0042645	mitochondrial nucleoid
	GO:0070552	BRISC complex
A7SSL5	GO:0005788	endoplasmic reticulum lumen
	GO:0034663	endoplasmic reticulum chaperone complex
A7SSV8	GO:0010494	cytoplasmic stress granule
A7SU78	GO:0022625	cytosolic large ribosomal subunit
A7SUJ1	GO:0022625	cytosolic large ribosomal subunit
A7SW17	GO:0010008	endosome membrane
A7SWK0	GO:0005689	U12-type spliceosomal complex
	GO:0005686	U2 snRNP
	GO:0071011	precatalytic spliceosome
A7SXN2	GO:0043231	intracellular membrane-bounded organelle
A7SYD1	GO:0030864	cortical actin cytoskeleton
	GO:0005884	actin filament
A7SYK1	GO:0045239	tricarboxylic acid cycle enzyme complex
A7SYT5	GO:0000786	nucleosome
A7SZ61	GO:0022625	cytosolic large ribosomal subunit
A7SZA7	GO:0005885	Arp2/3 protein complex
A7T284	GO:0008540	proteasome regulatory particle, base subcomplex
A7T288	GO:0005832	chaperonin-containing T-complex
A7T9E3	GO:0043034	costamere
	GO:0032437	cuticular plate
	GO:0008091	spectrin
	GO:0030018	Z disc
A8DVY7	GO:0097513	myosin II filament
	GO:0001725	stress fiber
	GO:0016460	myosin II complex
	GO:0005938	cell cortex
131	Slim id: GO:0005623	cell
A7REW3	GO:0022625	cytosolic large ribosomal subunit
A7RFB4	GO:0051233	spindle midzone
	GO:0035371	microtubule plus-end
	GO:0005881	cytoplasmic microtubule
A7RFJ1	GO:0022627	cytosolic small ribosomal subunit
	GO:0042788	polysomal ribosome
A7RFX1	GO:0022627	cytosolic small ribosomal subunit
	GO:0005743	mitochondrial inner membrane
	GO:0014069	postsynaptic density
	GO:0072686	mitotic spindle
	GO:0032587	ruffle membrane
	GO:0005759	mitochondrial matrix
	GO:0030425	dendrite
	GO:0071159	NF-kappaB complex
A7RG79	GO:0030139	endocytic vesicle
A7RG86	GO:0022627	cytosolic small ribosomal subunit
A7RGH4	GO:0008540	proteasome regulatory particle, base subcomplex
	GO:0031595	nuclear proteasome complex
	GO:0031597	cytosolic proteasome complex
A7RGP0	GO:0005832	chaperonin-containing T-complex
A7RGP8	GO:0055038	recycling endosome membrane
	GO:0060170	ciliary membrane
A7RGT2	GO:0022625	cytosolic large ribosomal subunit
A7RGY6	GO:0016607	nuclear speck
A7RHS7	GO:0005743	mitochondrial inner membrane
	GO:0005759	mitochondrial matrix
A7RI62	GO:0005759	mitochondrial matrix
A7RIF5	GO:0016342	catenin complex
	GO:0042995	cell projection
A7RIU5	GO:0071013	catalytic step 2 spliceosome
A7RIX7	GO:0019773	proteasome core complex, alpha-subunit complex
A7RJ25	GO:0022627	cytosolic small ribosomal subunit
A7RJ66	GO:0048471	perinuclear region of cytoplasm
A7RJH9	GO:0022625	cytosolic large ribosomal subunit
A7RJJ7	GO:0022627	cytosolic small ribosomal subunit
A7RKR7	GO:0030864	cortical actin cytoskeleton
A7RKY2	GO:0001725	stress fiber
	GO:0031941	filamentous actin
A7RL15	GO:0001726	ruffle
A7RLF6	GO:0022625	cytosolic large ribosomal subunit
A7RLN6	GO:0098793	presynapse
	GO:0098839	postsynaptic density membrane
	GO:0030658	transport vesicle membrane
	GO:0097025	MPP7-DLG1-LIN7 complex
	GO:0016323	basolateral plasma membrane
	GO:0016328	lateral plasma membrane
A7RLY5	GO:0005832	chaperonin-containing T-complex
A7RM20	GO:0016282	eukaryotic 43S preinitiation complex
	GO:0071541	eukaryotic translation initiation factor 3 complex, eIF3m
	GO:0033290	eukaryotic 48S preinitiation complex
A7RM97	GO:0022625	cytosolic large ribosomal subunit
A7RMJ7	GO:0042151	nematocyst
A7RMQ8	GO:0098794	postsynapse
	GO:0019773	proteasome core complex, alpha-subunit complex
A7RMX8	GO:0022625	cytosolic large ribosomal subunit
A7RMZ3	GO:0022627	cytosolic small ribosomal subunit
A7RMZ4	GO:0016600	flotillin complex
A7RN14	GO:0022625	cytosolic large ribosomal subunit
A7RN38	GO:0005743	mitochondrial inner membrane
A7RP70	GO:0005758	mitochondrial intermembrane space
A7RQD8	GO:0022625	cytosolic large ribosomal subunit
A7RQH8	GO:0000786	nucleosome
A7RR94	GO:0005759	mitochondrial matrix
A7RRA1	GO:0000421	autophagosome membrane
A7RRK5	GO:0005838	proteasome regulatory particle
A7RSF0	GO:0022625	cytosolic large ribosomal subunit
A7RST0	GO:0000786	nucleosome
A7RT62	GO:0045335	phagocytic vesicle
A7RU18	GO:0008290	F-actin capping protein complex
A7RUF8	GO:0016459	myosin complex
A7RUF9	GO:0016459	myosin complex
A7RUG0	GO:0016459	myosin complex
A7RUW3	GO:0022625	cytosolic large ribosomal subunit
A7RUX0	GO:0005874	microtubule
A7RVC0	GO:0045334	clathrin-coated endocytic vesicle
	GO:0071439	clathrin complex
	GO:0030132	clathrin coat of coated pit
	GO:0030130	clathrin coat of trans-Golgi network vesicle
A7RVJ0	GO:0000164	protein phosphatase type 1 complex
	GO:0072357	PTW/PP1 phosphatase complex
A7RVR9	GO:0008250	oligosaccharyltransferase complex
A7RX31	GO:0042709	succinate-CoA ligase complex
A7RYW1	GO:0005681	spliceosomal complex
	GO:0016607	nuclear speck
	GO:0016363	nuclear matrix
	GO:0005687	U4 snRNP
	GO:0000346	transcription export complex
	GO:0005688	U6 snRNP
A7RZ04	GO:0031901	early endosome membrane
	GO:0000139	Golgi membrane
	GO:0005802	trans-Golgi network
	GO:0045335	phagocytic vesicle
A7RZ26	GO:0048471	perinuclear region of cytoplasm
A7S027	GO:0005874	microtubule
A7S0I1	GO:0014069	postsynaptic density
A7S1L7	GO:0005743	mitochondrial inner membrane
A7S1M1	GO:0005743	mitochondrial inner membrane
	GO:0042645	mitochondrial nucleoid
A7S2J5	GO:0022627	cytosolic small ribosomal subunit
A7S3B3	GO:0005885	Arp2/3 protein complex
	GO:0042995	cell projection
A7S405	GO:0022625	cytosolic large ribosomal subunit
A7S428	GO:0018444	translation release factor complex
A7S470	GO:0005834	heterotrimeric G-protein complex
A7S494	GO:0022627	cytosolic small ribosomal subunit
A7S5Y2	GO:0031906	late endosome lumen
	GO:0031965	nuclear membrane
	GO:0099092	postsynaptic density, intracellular component
A7S5Z1	GO:0005834	heterotrimeric G-protein complex
A7S698	GO:0005874	microtubule
A7S6A0	GO:0005874	microtubule
A7S708	GO:0000786	nucleosome
A7S760	GO:0071339	MLL1 complex
	GO:0000812	Swr1 complex
	GO:0031011	Ino80 complex
	GO:0035267	NuA4 histone acetyltransferase complex
	GO:0016363	nuclear matrix
A7S786	GO:0022625	cytosolic large ribosomal subunit
A7S7W1	GO:0005885	Arp2/3 protein complex
	GO:0042995	cell projection
	GO:0035861	site of double-strand break
A7S806	GO:0012505	endomembrane system
A7S8I3	GO:0005874	microtubule
A7S9Y5	GO:0042995	cell projection
	GO:0005938	cell cortex
A7S9Y6	GO:0017087	mitochondrial processing peptidase complex
A7SAM6	GO:0022625	cytosolic large ribosomal subunit
A7SCJ3	GO:0005749	mitochondrial respiratory chain complex II, succinate dehydrogenase complex (ubiquinone)
A7SCK6	GO:0042995	cell projection
	GO:0005938	cell cortex
A7SDI8	GO:0022625	cytosolic large ribosomal subunit
A7SEA7	GO:0005884	actin filament
A7SEN4	GO:0009328	phenylalanine-tRNA ligase complex
	GO:0005853	eukaryotic translation elongation factor 1 complex
A7SF39	GO:0016507	mitochondrial fatty acid beta-oxidation multienzyme complex
A7SFA1	GO:0005774	vacuolar membrane
A7SFJ1	GO:0043197	dendritic spine
	GO:0030496	midbody
A7SFJ3	GO:0036464	cytoplasmic ribonucleoprotein granule
	GO:0008540	proteasome regulatory particle, base subcomplex
A7SFP4	GO:0008540	proteasome regulatory particle, base subcomplex
A7SFV6	GO:0009331	glycerol-3-phosphate dehydrogenase complex
A7SG98	GO:0005782	peroxisomal matrix
A7SGL1	GO:0042470	melanosome
	GO:0005788	endoplasmic reticulum lumen
A7SH82	GO:0022627	cytosolic small ribosomal subunit
A7SHH5	GO:0005788	endoplasmic reticulum lumen
A7SHU3	GO:0000139	Golgi membrane
A7SHX4	GO:0000786	nucleosome
A7SI51	GO:0019773	proteasome core complex, alpha-subunit complex
A7SIA2	GO:0019773	proteasome core complex, alpha-subunit complex
A7SJ38	GO:0005955	calcineurin complex
A7SJ61	GO:0034098	VCP-NPL4-UFD1 AAA ATPase complex
A7SK51	GO:0005789	endoplasmic reticulum membrane
	GO:0005793	endoplasmic reticulum-Golgi intermediate compartment
	GO:0030134	COPII-coated ER to Golgi transport vesicle
A7SKL8	GO:0016342	catenin complex
A7SKL9	GO:0016342	catenin complex
A7SLL4	GO:0005832	chaperonin-containing T-complex
A7SLY9	GO:0009361	succinate-CoA ligase complex (ADP-forming)
A7SMT1	GO:0005832	chaperonin-containing T-complex
A7SNR2	GO:0005839	proteasome core complex
A7SNU0	GO:0022625	cytosolic large ribosomal subunit
A7SPP0	GO:0009986	cell surface
	GO:0042645	mitochondrial nucleoid
	GO:0005753	mitochondrial proton-transporting ATP synthase complex
	GO:0045261	proton-transporting ATP synthase complex, catalytic core F(1)
A7SPU1	GO:0005741	mitochondrial outer membrane
A7SQ36	GO:0022625	cytosolic large ribosomal subunit
A7SQV3	GO:0005839	proteasome core complex
A7SRV8	GO:0022627	cytosolic small ribosomal subunit
	GO:0036464	cytoplasmic ribonucleoprotein granule
A7SS63	GO:0005743	mitochondrial inner membrane
	GO:0042645	mitochondrial nucleoid
	GO:0070552	BRISC complex
A7SSL5	GO:0005788	endoplasmic reticulum lumen
	GO:0034663	endoplasmic reticulum chaperone complex
A7SSV8	GO:0010494	cytoplasmic stress granule
A7SU78	GO:0022625	cytosolic large ribosomal subunit
A7SUJ1	GO:0022625	cytosolic large ribosomal subunit
A7SW17	GO:0010008	endosome membrane
	GO:0030904	retromer complex
A7SWK0	GO:0005689	U12-type spliceosomal complex
	GO:0005686	U2 snRNP
	GO:0071011	precatalytic spliceosome
A7SXN2	GO:0043231	intracellular membrane-bounded organelle
A7SYD1	GO:0030027	lamellipodium
	GO:0030864	cortical actin cytoskeleton
	GO:0030427	site of polarized growth
	GO:0014069	postsynaptic density
	GO:0045211	postsynaptic membrane
	GO:0005884	actin filament
	GO:0030425	dendrite
A7SYK1	GO:0045239	tricarboxylic acid cycle enzyme complex
A7SYT5	GO:0000786	nucleosome
A7SZ61	GO:0022625	cytosolic large ribosomal subunit
A7SZA7	GO:0005885	Arp2/3 protein complex
A7T284	GO:0008540	proteasome regulatory particle, base subcomplex
A7T288	GO:0005832	chaperonin-containing T-complex
A7T9E3	GO:0033270	paranode region of axon
	GO:0043034	costamere
	GO:0032437	cuticular plate
	GO:0008091	spectrin
	GO:0030018	Z disc
	GO:0016328	lateral plasma membrane
A8DVY7	GO:0097513	myosin II filament
	GO:0030027	lamellipodium
	GO:0001725	stress fiber
	GO:0032154	cleavage furrow
	GO:0030496	midbody
	GO:0016460	myosin II complex
	GO:0005938	cell cortex
43	Slim id: GO:0005634	nucleus
A7RF99	GO:0005634	nucleus
A7RFJ9	GO:0005634	nucleus
A7RGH4	GO:0031595	nuclear proteasome complex
A7RGY6	GO:0016607	nuclear speck
A7RIU5	GO:0071013	catalytic step 2 spliceosome
A7RIX7	GO:0005634	nucleus
A7RJ25	GO:0005634	nucleus
A7RQH8	GO:0005634	nucleus
A7RST0	GO:0005634	nucleus
A7RV88	GO:0005634	nucleus
A7RVJ0	GO:0005634	nucleus
A7RXU0	GO:0005634	nucleus
A7RYW1	GO:0005681	spliceosomal complex
	GO:0016607	nuclear speck
	GO:0016363	nuclear matrix
	GO:0005687	U4 snRNP
	GO:0000346	transcription export complex
	GO:0005688	U6 snRNP
A7RZ26	GO:0005634	nucleus
A7S5Y2	GO:0031965	nuclear membrane
A7S708	GO:0005634	nucleus
A7S760	GO:0071339	MLL1 complex
	GO:0000812	Swr1 complex
	GO:0031011	Ino80 complex
	GO:0035267	NuA4 histone acetyltransferase complex
	GO:0016363	nuclear matrix
A7S7W1	GO:0005634	nucleus
A7S9M7	GO:0005634	nucleus
A7SC28	GO:0005634	nucleus
A7SFP4	GO:0005634	nucleus
A7SG65	GO:0005634	nucleus
A7SHX4	GO:0005634	nucleus
A7SI51	GO:0005634	nucleus
A7SIA2	GO:0005634	nucleus
A7SJ61	GO:0005634	nucleus
A7SJL4	GO:0005634	nucleus
A7SM49	GO:0005634	nucleus
A7SNR2	GO:0005634	nucleus
A7SPP0	GO:0005634	nucleus
A7SQV3	GO:0005634	nucleus
A7SQW0	GO:0005634	nucleus
A7SS63	GO:0070552	BRISC complex
A7SSG6	GO:0005634	nucleus
A7SSL5	GO:0005634	nucleus
A7SSV8	GO:0005634	nucleus
A7SUT0	GO:0005634	nucleus
A7SWK0	GO:0005689	U12-type spliceosomal complex
	GO:0005686	U2 snRNP
	GO:0071011	precatalytic spliceosome
A7SX81	GO:0005634	nucleus
A7SYT5	GO:0005634	nucleus
A7SZA7	GO:0005634	nucleus
A7T144	GO:0005634	nucleus
A7T284	GO:0005634	nucleus
1	Slim id: GO:0005635	nuclear envelope
A7S5Y2	GO:0031965	nuclear membrane
5	Slim id: GO:0005654	nucleoplasm
A7S760	GO:0071339	MLL1 complex
	GO:0035267	NuA4 histone acetyltransferase complex
A7RGY6	GO:0016607	nuclear speck
A7RYW1	GO:0016607	nuclear speck
A7RMQ8	GO:0005654	nucleoplasm
A7SFA3	GO:0005654	nucleoplasm
7	Slim id: GO:0005694	chromosome
A7S760	GO:0000812	Swr1 complex
	GO:0031011	Ino80 complex
A7RQH8	GO:0000786	nucleosome
A7RST0	GO:0000786	nucleosome
A7S708	GO:0000786	nucleosome
A7SHX4	GO:0000786	nucleosome
A7SYT5	GO:0000786	nucleosome
A7S7W1	GO:0035861	site of double-strand break
2	Slim id: GO:0005730	nucleolus
A7RFX1	GO:0005730	nucleolus
A7RIU5	GO:0005730	nucleolus
132	Slim id: GO:0005737	cytoplasm
A7REW3	GO:0022625	cytosolic large ribosomal subunit
A7RF51	GO:0005737	cytoplasm
A7RFB4	GO:0005881	cytoplasmic microtubule
A7RFJ1	GO:0022627	cytosolic small ribosomal subunit
	GO:0042788	polysomal ribosome
A7RFX1	GO:0022627	cytosolic small ribosomal subunit
	GO:0005743	mitochondrial inner membrane
	GO:0005759	mitochondrial matrix
A7RG79	GO:0030139	endocytic vesicle
A7RG86	GO:0022627	cytosolic small ribosomal subunit
A7RGH4	GO:0031597	cytosolic proteasome complex
A7RGP0	GO:0005832	chaperonin-containing T-complex
A7RGP8	GO:0055038	recycling endosome membrane
A7RGT2	GO:0022625	cytosolic large ribosomal subunit
A7RHS7	GO:0005743	mitochondrial inner membrane
	GO:0005759	mitochondrial matrix
A7RI62	GO:0005759	mitochondrial matrix
A7RIC3	GO:0005737	cytoplasm
A7RIF5	GO:0005737	cytoplasm
A7RIX7	GO:0005737	cytoplasm
A7RIZ1	GO:0005737	cytoplasm
A7RJ25	GO:0022627	cytosolic small ribosomal subunit
A7RJ66	GO:0048471	perinuclear region of cytoplasm
A7RJH9	GO:0022625	cytosolic large ribosomal subunit
A7RJJ7	GO:0022627	cytosolic small ribosomal subunit
A7RKR7	GO:0030864	cortical actin cytoskeleton
A7RL15	GO:0005737	cytoplasm
A7RLF6	GO:0022625	cytosolic large ribosomal subunit
A7RLN6	GO:0030658	transport vesicle membrane
A7RLY5	GO:0005832	chaperonin-containing T-complex
A7RM20	GO:0016282	eukaryotic 43S preinitiation complex
	GO:0071541	eukaryotic translation initiation factor 3 complex, eIF3m
	GO:0033290	eukaryotic 48S preinitiation complex
A7RM97	GO:0022625	cytosolic large ribosomal subunit
A7RMJ7	GO:0042151	nematocyst
A7RMQ8	GO:0005737	cytoplasm
A7RMX8	GO:0022625	cytosolic large ribosomal subunit
A7RMZ3	GO:0022627	cytosolic small ribosomal subunit
A7RN14	GO:0022625	cytosolic large ribosomal subunit
A7RN38	GO:0005743	mitochondrial inner membrane
A7RP70	GO:0005758	mitochondrial intermembrane space
A7RPQ7	GO:0005737	cytoplasm
A7RQD8	GO:0022625	cytosolic large ribosomal subunit
A7RQR3	GO:0005737	cytoplasm
A7RR94	GO:0005759	mitochondrial matrix
A7RRA1	GO:0000421	autophagosome membrane
A7RSF0	GO:0022625	cytosolic large ribosomal subunit
A7RT62	GO:0045335	phagocytic vesicle
A7RU18	GO:0005737	cytoplasm
A7RUW3	GO:0022625	cytosolic large ribosomal subunit
A7RUX0	GO:0005737	cytoplasm
A7RVC0	GO:0045334	clathrin-coated endocytic vesicle
	GO:0071439	clathrin complex
	GO:0030132	clathrin coat of coated pit
	GO:0030130	clathrin coat of trans-Golgi network vesicle
A7RVJ0	GO:0000164	protein phosphatase type 1 complex
A7RVR9	GO:0008250	oligosaccharyltransferase complex
A7RX31	GO:0042709	succinate-CoA ligase complex
A7RXU0	GO:0005737	cytoplasm
A7RYW1	GO:0005737	cytoplasm
A7RZ04	GO:0031901	early endosome membrane
	GO:0000139	Golgi membrane
	GO:0005802	trans-Golgi network
	GO:0045335	phagocytic vesicle
A7RZ26	GO:0048471	perinuclear region of cytoplasm
A7RZ87	GO:0005737	cytoplasm
A7S027	GO:0005737	cytoplasm
A7S1L7	GO:0005743	mitochondrial inner membrane
A7S1M1	GO:0005743	mitochondrial inner membrane
	GO:0042645	mitochondrial nucleoid
A7S2D9	GO:0005737	cytoplasm
A7S2J5	GO:0022627	cytosolic small ribosomal subunit
A7S3X4	GO:0005737	cytoplasm
A7S405	GO:0022625	cytosolic large ribosomal subunit
A7S428	GO:0018444	translation release factor complex
A7S494	GO:0022627	cytosolic small ribosomal subunit
A7S4V9	GO:0005737	cytoplasm
A7S5Y2	GO:0031906	late endosome lumen
A7S5Z1	GO:0005737	cytoplasm
A7S644	GO:0005737	cytoplasm
A7S698	GO:0005737	cytoplasm
A7S6A0	GO:0005737	cytoplasm
A7S6S5	GO:0005737	cytoplasm
A7S786	GO:0022625	cytosolic large ribosomal subunit
A7S8I3	GO:0005737	cytoplasm
A7S9Y5	GO:0005938	cell cortex
A7S9Y6	GO:0017087	mitochondrial processing peptidase complex
A7SAM6	GO:0022625	cytosolic large ribosomal subunit
A7SCJ3	GO:0005749	mitochondrial respiratory chain complex II, succinate dehydrogenase complex (ubiquinone)
A7SCK6	GO:0005938	cell cortex
A7SDG1	GO:0005737	cytoplasm
A7SDI8	GO:0022625	cytosolic large ribosomal subunit
A7SEN4	GO:0009328	phenylalanine-tRNA ligase complex
	GO:0005853	eukaryotic translation elongation factor 1 complex
A7SF39	GO:0016507	mitochondrial fatty acid beta-oxidation multienzyme complex
A7SFA1	GO:0005774	vacuolar membrane
A7SFJ3	GO:0036464	cytoplasmic ribonucleoprotein granule
A7SFP4	GO:0005737	cytoplasm
A7SFV6	GO:0009331	glycerol-3-phosphate dehydrogenase complex
A7SG98	GO:0005782	peroxisomal matrix
A7SGL1	GO:0042470	melanosome
	GO:0005788	endoplasmic reticulum lumen
A7SGM8	GO:0005737	cytoplasm
A7SH82	GO:0022627	cytosolic small ribosomal subunit
A7SHH5	GO:0005788	endoplasmic reticulum lumen
A7SHU3	GO:0000139	Golgi membrane
A7SI51	GO:0005737	cytoplasm
A7SIA2	GO:0005737	cytoplasm
A7SJ38	GO:0005737	cytoplasm
A7SJ61	GO:0034098	VCP-NPL4-UFD1 AAA ATPase complex
A7SJL4	GO:0005737	cytoplasm
A7SK51	GO:0005789	endoplasmic reticulum membrane
	GO:0005793	endoplasmic reticulum-Golgi intermediate compartment
	GO:0030134	COPII-coated ER to Golgi transport vesicle
A7SLL4	GO:0005832	chaperonin-containing T-complex
A7SLY9	GO:0009361	succinate-CoA ligase complex (ADP-forming)
A7SMT1	GO:0005832	chaperonin-containing T-complex
A7SNR2	GO:0005737	cytoplasm
A7SNU0	GO:0022625	cytosolic large ribosomal subunit
A7SPP0	GO:0042645	mitochondrial nucleoid
	GO:0005753	mitochondrial proton-transporting ATP synthase complex
A7SPU1	GO:0005741	mitochondrial outer membrane
A7SQ36	GO:0022625	cytosolic large ribosomal subunit
A7SQV3	GO:0005737	cytoplasm
A7SRJ0	GO:0005737	cytoplasm
A7SRV8	GO:0022627	cytosolic small ribosomal subunit
	GO:0036464	cytoplasmic ribonucleoprotein granule
A7SS63	GO:0005743	mitochondrial inner membrane
	GO:0042645	mitochondrial nucleoid
A7SSG6	GO:0005737	cytoplasm
A7SSL5	GO:0005788	endoplasmic reticulum lumen
	GO:0034663	endoplasmic reticulum chaperone complex
A7SSV8	GO:0010494	cytoplasmic stress granule
A7SSW8	GO:0005737	cytoplasm
A7SU78	GO:0022625	cytosolic large ribosomal subunit
A7SUJ1	GO:0022625	cytosolic large ribosomal subunit
A7SW17	GO:0010008	endosome membrane
A7SX81	GO:0005737	cytoplasm
A7SXF9	GO:0005737	cytoplasm
A7SXN2	GO:0005737	cytoplasm
A7SYD1	GO:0030864	cortical actin cytoskeleton
A7SYK1	GO:0045239	tricarboxylic acid cycle enzyme complex
A7SYP4	GO:0005737	cytoplasm
A7SZ61	GO:0022625	cytosolic large ribosomal subunit
A7SZA7	GO:0005737	cytoplasm
A7T0R9	GO:0005737	cytoplasm
A7T284	GO:0005737	cytoplasm
A7T288	GO:0005832	chaperonin-containing T-complex
A7T2Q5	GO:0005737	cytoplasm
A7T6G0	GO:0005737	cytoplasm
A7T9E3	GO:0043034	costamere
	GO:0032437	cuticular plate
	GO:0008091	spectrin
	GO:0030018	Z disc
A8DV03	GO:0005737	cytoplasm
A8DVY7	GO:0005938	cell cortex
31	Slim id: GO:0005739	mitochondrion
A7RFX1	GO:0005743	mitochondrial inner membrane
	GO:0005759	mitochondrial matrix
A7RGP1	GO:0005739	mitochondrion
A7RHS7	GO:0005743	mitochondrial inner membrane
	GO:0005759	mitochondrial matrix
A7RI62	GO:0005759	mitochondrial matrix
A7RKR4	GO:0005739	mitochondrion
A7RLN7	GO:0005739	mitochondrion
A7RMT9	GO:0005739	mitochondrion
A7RN38	GO:0005743	mitochondrial inner membrane
A7RP70	GO:0005758	mitochondrial intermembrane space
A7RR94	GO:0005759	mitochondrial matrix
A7RX31	GO:0005739	mitochondrion
A7RZ26	GO:0005739	mitochondrion
A7S1L7	GO:0005743	mitochondrial inner membrane
A7S1M1	GO:0005743	mitochondrial inner membrane
	GO:0042645	mitochondrial nucleoid
A7S2C7	GO:0005739	mitochondrion
A7S2F7	GO:0005739	mitochondrion
A7S378	GO:0005739	mitochondrion
A7S6F3	GO:0005739	mitochondrion
A7S886	GO:0005739	mitochondrion
A7S9Y6	GO:0017087	mitochondrial processing peptidase complex
A7SCJ3	GO:0005749	mitochondrial respiratory chain complex II, succinate dehydrogenase complex (ubiquinone)
A7SF39	GO:0016507	mitochondrial fatty acid beta-oxidation multienzyme complex
A7SG98	GO:0005739	mitochondrion
A7SLY9	GO:0005739	mitochondrion
A7SNP7	GO:0005739	mitochondrion
A7SPP0	GO:0042645	mitochondrial nucleoid
	GO:0005753	mitochondrial proton-transporting ATP synthase complex
A7SPU1	GO:0005741	mitochondrial outer membrane
A7SS63	GO:0005743	mitochondrial inner membrane
	GO:0042645	mitochondrial nucleoid
A7SUT0	GO:0005739	mitochondrion
A7SYK1	GO:0005739	mitochondrion
A7T1J0	GO:0005739	mitochondrion
3	Slim id: GO:0005764	lysosome
A7RT62	GO:0005764	lysosome
A7S4P4	GO:0005764	lysosome
A7SFA1	GO:0005764	lysosome
8	Slim id: GO:0005768	endosome
A7RG79	GO:0005769	early endosome
A7RGP8	GO:0055038	recycling endosome membrane
A7RT62	GO:0005770	late endosome
A7RZ04	GO:0031901	early endosome membrane
	GO:0055037	recycling endosome
A7S5Y2	GO:0031906	late endosome lumen
A7SMT0	GO:0005769	early endosome
A7ST02	GO:0055037	recycling endosome
A7SW17	GO:0010008	endosome membrane
2	Slim id: GO:0005773	vacuole
A7RRA1	GO:0000421	autophagosome membrane
A7SFA1	GO:0005774	vacuolar membrane
4	Slim id: GO:0005777	peroxisome
A7S2C7	GO:0005777	peroxisome
A7S2F7	GO:0005777	peroxisome
A7S378	GO:0005777	peroxisome
A7SG98	GO:0005782	peroxisomal matrix
13	Slim id: GO:0005783	endoplasmic reticulum
A7RFJ1	GO:0005783	endoplasmic reticulum
A7RFX1	GO:0005783	endoplasmic reticulum
A7RJH9	GO:0005791	rough endoplasmic reticulum
A7RK73	GO:0005783	endoplasmic reticulum
A7RN50	GO:0005783	endoplasmic reticulum
A7RVR9	GO:0008250	oligosaccharyltransferase complex
A7RZ26	GO:0005783	endoplasmic reticulum
A7SC77	GO:0005783	endoplasmic reticulum
A7SGL1	GO:0005788	endoplasmic reticulum lumen
A7SHH5	GO:0005788	endoplasmic reticulum lumen
A7SJ61	GO:0034098	VCP-NPL4-UFD1 AAA ATPase complex
A7SK51	GO:0005789	endoplasmic reticulum membrane
A7SSL5	GO:0005788	endoplasmic reticulum lumen
	GO:0034663	endoplasmic reticulum chaperone complex
5	Slim id: GO:0005794	Golgi apparatus
A7RZ04	GO:0000139	Golgi membrane
A7SHU3	GO:0000139	Golgi membrane
A7SK51	GO:0005794	Golgi apparatus
A7SMT0	GO:0005794	Golgi apparatus
A7RZ04	GO:0005802	trans-Golgi network
A7RVC0	GO:0030130	clathrin coat of trans-Golgi network vesicle
1	Slim id: GO:0005811	lipid droplet
A7S5Y2	GO:0005811	lipid droplet
2	Slim id: GO:0005815	microtubule organizing center
A7RFB4	GO:0005815	microtubule organizing center
A7S4V3	GO:0005813	centrosome
74	Slim id: GO:0005829	cytosol
A7REW3	GO:0022625	cytosolic large ribosomal subunit
A7RFJ1	GO:0022627	cytosolic small ribosomal subunit
A7RFJ9	GO:0005829	cytosol
A7RFX1	GO:0022627	cytosolic small ribosomal subunit
A7RFX2	GO:0005829	cytosol
A7RG86	GO:0022627	cytosolic small ribosomal subunit
A7RGH4	GO:0031597	cytosolic proteasome complex
A7RGP0	GO:0005832	chaperonin-containing T-complex
A7RGT2	GO:0022625	cytosolic large ribosomal subunit
A7RJ25	GO:0022627	cytosolic small ribosomal subunit
A7RJ66	GO:0005829	cytosol
A7RJH9	GO:0022625	cytosolic large ribosomal subunit
A7RJJ7	GO:0022627	cytosolic small ribosomal subunit
A7RK73	GO:0005829	cytosol
A7RKR4	GO:0005829	cytosol
A7RLF6	GO:0022625	cytosolic large ribosomal subunit
A7RLY5	GO:0005832	chaperonin-containing T-complex
A7RM97	GO:0022625	cytosolic large ribosomal subunit
A7RME1	GO:0005829	cytosol
A7RMT9	GO:0005829	cytosol
A7RMX8	GO:0022625	cytosolic large ribosomal subunit
A7RMZ3	GO:0022627	cytosolic small ribosomal subunit
A7RN14	GO:0022625	cytosolic large ribosomal subunit
A7RN37	GO:0005829	cytosol
A7RQD8	GO:0022625	cytosolic large ribosomal subunit
A7RRA1	GO:0005829	cytosol
A7RSF0	GO:0022625	cytosolic large ribosomal subunit
A7RUW3	GO:0022625	cytosolic large ribosomal subunit
A7RV88	GO:0005829	cytosol
A7RZ04	GO:0005829	cytosol
A7RZ26	GO:0005829	cytosol
A7S2C7	GO:0005829	cytosol
A7S2F7	GO:0005829	cytosol
A7S2J5	GO:0022627	cytosolic small ribosomal subunit
A7S378	GO:0005829	cytosol
A7S382	GO:0005829	cytosol
A7S405	GO:0022625	cytosolic large ribosomal subunit
A7S417	GO:0005829	cytosol
A7S418	GO:0005829	cytosol
A7S428	GO:0005829	cytosol
A7S494	GO:0022627	cytosolic small ribosomal subunit
A7S4V3	GO:0005829	cytosol
A7S5Y2	GO:0005829	cytosol
A7S5Z0	GO:0000015	phosphopyruvate hydratase complex
A7S760	GO:0005829	cytosol
A7S786	GO:0022625	cytosolic large ribosomal subunit
A7S7W1	GO:0005829	cytosol
A7SAM6	GO:0022625	cytosolic large ribosomal subunit
A7SC77	GO:0005829	cytosol
A7SDI8	GO:0022625	cytosolic large ribosomal subunit
A7SFA3	GO:0005829	cytosol
A7SFJ3	GO:0005829	cytosol
A7SFV6	GO:0005829	cytosol
A7SG65	GO:0005829	cytosol
A7SH82	GO:0022627	cytosolic small ribosomal subunit
A7SJ61	GO:0005829	cytosol
A7SLL4	GO:0005832	chaperonin-containing T-complex
A7SLT6	GO:0005829	cytosol
A7SMT1	GO:0005832	chaperonin-containing T-complex
A7SNU0	GO:0022625	cytosolic large ribosomal subunit
A7SQ36	GO:0022625	cytosolic large ribosomal subunit
A7SRV8	GO:0022627	cytosolic small ribosomal subunit
A7SS63	GO:0005829	cytosol
A7SSV8	GO:0005829	cytosol
A7STP5	GO:0005829	cytosol
A7SU78	GO:0022625	cytosolic large ribosomal subunit
A7SUJ1	GO:0022625	cytosolic large ribosomal subunit
A7SUT0	GO:0005829	cytosol
A7SW17	GO:0005829	cytosol
A7SZ61	GO:0022625	cytosolic large ribosomal subunit
A7T144	GO:0005829	cytosol
A7T288	GO:0005832	chaperonin-containing T-complex
A7T9E3	GO:0005829	cytosol
A8DVY7	GO:0005829	cytosol
29	Slim id: GO:0005840	ribosome
A7REW3	GO:0022625	cytosolic large ribosomal subunit
A7RFJ1	GO:0022627	cytosolic small ribosomal subunit
	GO:0042788	polysomal ribosome
A7RFX1	GO:0022627	cytosolic small ribosomal subunit
A7RG86	GO:0022627	cytosolic small ribosomal subunit
A7RGT2	GO:0022625	cytosolic large ribosomal subunit
A7RJ25	GO:0022627	cytosolic small ribosomal subunit
A7RJH9	GO:0022625	cytosolic large ribosomal subunit
A7RJJ7	GO:0022627	cytosolic small ribosomal subunit
A7RLF6	GO:0022625	cytosolic large ribosomal subunit
A7RM97	GO:0022625	cytosolic large ribosomal subunit
A7RMX8	GO:0022625	cytosolic large ribosomal subunit
A7RMZ3	GO:0022627	cytosolic small ribosomal subunit
A7RN14	GO:0022625	cytosolic large ribosomal subunit
A7RQD8	GO:0022625	cytosolic large ribosomal subunit
A7RSF0	GO:0022625	cytosolic large ribosomal subunit
A7RUW3	GO:0022625	cytosolic large ribosomal subunit
A7S2J5	GO:0022627	cytosolic small ribosomal subunit
A7S405	GO:0022625	cytosolic large ribosomal subunit
A7S494	GO:0022627	cytosolic small ribosomal subunit
A7S786	GO:0022625	cytosolic large ribosomal subunit
A7SAM6	GO:0022625	cytosolic large ribosomal subunit
A7SDI8	GO:0022625	cytosolic large ribosomal subunit
A7SH82	GO:0022627	cytosolic small ribosomal subunit
A7SNU0	GO:0022625	cytosolic large ribosomal subunit
A7SQ36	GO:0022625	cytosolic large ribosomal subunit
A7SRV8	GO:0022627	cytosolic small ribosomal subunit
A7SU78	GO:0022625	cytosolic large ribosomal subunit
A7SUJ1	GO:0022625	cytosolic large ribosomal subunit
A7SZ61	GO:0022625	cytosolic large ribosomal subunit
32	Slim id: GO:0005856	cytoskeleton
A7RFB4	GO:0051233	spindle midzone
	GO:0035371	microtubule plus-end
	GO:0005881	cytoplasmic microtubule
A7RFX1	GO:0072686	mitotic spindle
A7RIF5	GO:0005856	cytoskeleton
A7RKR7	GO:0030864	cortical actin cytoskeleton
A7RKY2	GO:0001725	stress fiber
	GO:0031941	filamentous actin
A7RL15	GO:0005856	cytoskeleton
A7RU18	GO:0008290	F-actin capping protein complex
A7RUF8	GO:0016459	myosin complex
A7RUF9	GO:0016459	myosin complex
A7RUG0	GO:0016459	myosin complex
A7RUX0	GO:0005874	microtubule
A7RZ26	GO:0015630	microtubule cytoskeleton
A7RZ87	GO:0015629	actin cytoskeleton
A7S027	GO:0005874	microtubule
A7S0I1	GO:0005856	cytoskeleton
A7S3B3	GO:0005885	Arp2/3 protein complex
A7S5Y2	GO:0015630	microtubule cytoskeleton
A7S698	GO:0005874	microtubule
A7S6A0	GO:0005874	microtubule
A7S7W1	GO:0005885	Arp2/3 protein complex
A7S8I3	GO:0005874	microtubule
A7S9Y5	GO:0005856	cytoskeleton
A7SCK6	GO:0005856	cytoskeleton
A7SEA7	GO:0005884	actin filament
A7SJJ3	GO:0005856	cytoskeleton
A7SS63	GO:0015630	microtubule cytoskeleton
A7SXF9	GO:0005856	cytoskeleton
A7SYD1	GO:0030864	cortical actin cytoskeleton
	GO:0005884	actin filament
A7SZA7	GO:0005885	Arp2/3 protein complex
A7T9E3	GO:0032437	cuticular plate
	GO:0008091	spectrin
A8DV03	GO:0005856	cytoskeleton
A8DVY7	GO:0097513	myosin II filament
	GO:0001725	stress fiber
	GO:0016460	myosin II complex
35	Slim id: GO:0005886	plasma membrane
A7RFB4	GO:0005886	plasma membrane
A7RFX1	GO:0032587	ruffle membrane
A7RG79	GO:0005886	plasma membrane
A7RGP8	GO:0060170	ciliary membrane
A7RIF5	GO:0016342	catenin complex
A7RJ66	GO:0005886	plasma membrane
A7RKR7	GO:0005886	plasma membrane
A7RL15	GO:0005886	plasma membrane
A7RLN6	GO:0098839	postsynaptic density membrane
	GO:0097025	MPP7-DLG1-LIN7 complex
	GO:0016323	basolateral plasma membrane
	GO:0016328	lateral plasma membrane
A7RMZ4	GO:0016600	flotillin complex
A7RV88	GO:0005886	plasma membrane
A7RVC0	GO:0030132	clathrin coat of coated pit
A7RX31	GO:0005886	plasma membrane
A7RZ15	GO:0005886	plasma membrane
A7S0I1	GO:0005886	plasma membrane
A7S214	GO:0005886	plasma membrane
A7S2D9	GO:0005886	plasma membrane
A7S470	GO:0005834	heterotrimeric G-protein complex
A7S5Y2	GO:0005886	plasma membrane
A7S5Z1	GO:0005834	heterotrimeric G-protein complex
A7S9Y5	GO:0005886	plasma membrane
A7SAS1	GO:0005886	plasma membrane
A7SCK6	GO:0005886	plasma membrane
A7SFA3	GO:0005886	plasma membrane
A7SFJ1	GO:0005886	plasma membrane
A7SG65	GO:0005886	plasma membrane
A7SKL8	GO:0016342	catenin complex
A7SKL9	GO:0016342	catenin complex
A7SPP0	GO:0005886	plasma membrane
A7STP5	GO:0005886	plasma membrane
A7SXF9	GO:0005886	plasma membrane
A7SYD1	GO:0045211	postsynaptic membrane
A7T144	GO:0005886	plasma membrane
A7T9E3	GO:0016328	lateral plasma membrane
A8DVY7	GO:0032154	cleavage furrow
1	Slim id: GO:0005929	cilium
A7RGP8	GO:0060170	ciliary membrane
1	Slim id: GO:0031012	extracellular matrix
A7RMJ7	GO:0031012	extracellular matrix
13	Slim id: GO:0031410	cytoplasmic vesicle
A7RG79	GO:0030139	endocytic vesicle
A7RGP8	GO:0055038	recycling endosome membrane
A7RLN6	GO:0030658	transport vesicle membrane
A7RMZ4	GO:0031410	cytoplasmic vesicle
A7RT62	GO:0045335	phagocytic vesicle
A7RVC0	GO:0045334	clathrin-coated endocytic vesicle
	GO:0030130	clathrin coat of trans-Golgi network vesicle
A7RZ04	GO:0031901	early endosome membrane
	GO:0045335	phagocytic vesicle
A7S5Y2	GO:0031906	late endosome lumen
A7S9Y5	GO:0031410	cytoplasmic vesicle
A7SCK6	GO:0031410	cytoplasmic vesicle
A7SGL1	GO:0042470	melanosome
A7SK51	GO:0030134	COPII-coated ER to Golgi transport vesicle
A7SW17	GO:0010008	endosome membrane
99	Slim id: GO:0032991	protein-containing complex
A7REW3	GO:0022625	cytosolic large ribosomal subunit
A7RFJ1	GO:0022627	cytosolic small ribosomal subunit
	GO:0042788	polysomal ribosome
A7RFX1	GO:0022627	cytosolic small ribosomal subunit
	GO:0005844	polysome
	GO:0071159	NF-kappaB complex
A7RG86	GO:0022627	cytosolic small ribosomal subunit
A7RGH4	GO:0008540	proteasome regulatory particle, base subcomplex
	GO:0031595	nuclear proteasome complex
	GO:0031597	cytosolic proteasome complex
A7RGP0	GO:0005832	chaperonin-containing T-complex
A7RGT2	GO:0022625	cytosolic large ribosomal subunit
A7RIF5	GO:0016342	catenin complex
A7RIU5	GO:0071013	catalytic step 2 spliceosome
A7RIX7	GO:0019773	proteasome core complex, alpha-subunit complex
A7RJ25	GO:0022627	cytosolic small ribosomal subunit
A7RJ66	GO:0032991	protein-containing complex
A7RJH9	GO:0022625	cytosolic large ribosomal subunit
A7RJJ7	GO:0022627	cytosolic small ribosomal subunit
A7RKY2	GO:0031941	filamentous actin
A7RLF6	GO:0022625	cytosolic large ribosomal subunit
A7RLN6	GO:0097025	MPP7-DLG1-LIN7 complex
A7RLY5	GO:0005832	chaperonin-containing T-complex
A7RM20	GO:0016282	eukaryotic 43S preinitiation complex
	GO:0071541	eukaryotic translation initiation factor 3 complex, eIF3m
	GO:0033290	eukaryotic 48S preinitiation complex
A7RM97	GO:0022625	cytosolic large ribosomal subunit
A7RMJ7	GO:0005581	collagen trimer
A7RMQ8	GO:0019773	proteasome core complex, alpha-subunit complex
A7RMX8	GO:0022625	cytosolic large ribosomal subunit
A7RMZ3	GO:0022627	cytosolic small ribosomal subunit
A7RMZ4	GO:0016600	flotillin complex
A7RN14	GO:0022625	cytosolic large ribosomal subunit
A7RQD8	GO:0022625	cytosolic large ribosomal subunit
A7RQH8	GO:0000786	nucleosome
A7RRK5	GO:0005838	proteasome regulatory particle
A7RSB9	GO:1990904	ribonucleoprotein complex
A7RSF0	GO:0022625	cytosolic large ribosomal subunit
A7RST0	GO:0000786	nucleosome
A7RU18	GO:0008290	F-actin capping protein complex
A7RUF8	GO:0016459	myosin complex
A7RUF9	GO:0016459	myosin complex
A7RUG0	GO:0016459	myosin complex
A7RUW3	GO:0022625	cytosolic large ribosomal subunit
A7RVC0	GO:0071439	clathrin complex
	GO:0030132	clathrin coat of coated pit
	GO:0030130	clathrin coat of trans-Golgi network vesicle
A7RVJ0	GO:0000164	protein phosphatase type 1 complex
	GO:0072357	PTW/PP1 phosphatase complex
A7RVR9	GO:0008250	oligosaccharyltransferase complex
A7RX31	GO:0042709	succinate-CoA ligase complex
A7RXU0	GO:0016442	RISC complex
A7RYW1	GO:0005681	spliceosomal complex
	GO:0005687	U4 snRNP
	GO:0000346	transcription export complex
	GO:0005688	U6 snRNP
A7S0L1	GO:0033180	proton-transporting V-type ATPase, V1 domain
A7S2J5	GO:0022627	cytosolic small ribosomal subunit
A7S3B3	GO:0005885	Arp2/3 protein complex
A7S405	GO:0022625	cytosolic large ribosomal subunit
A7S428	GO:0018444	translation release factor complex
A7S470	GO:0005834	heterotrimeric G-protein complex
A7S494	GO:0022627	cytosolic small ribosomal subunit
A7S5Y2	GO:0097452	GAIT complex
	GO:1990904	ribonucleoprotein complex
A7S5Z0	GO:0000015	phosphopyruvate hydratase complex
A7S5Z1	GO:0005834	heterotrimeric G-protein complex
A7S708	GO:0000786	nucleosome
A7S760	GO:0071339	MLL1 complex
	GO:0000812	Swr1 complex
	GO:0031011	Ino80 complex
	GO:0097255	R2TP complex
	GO:0035267	NuA4 histone acetyltransferase complex
	GO:1990904	ribonucleoprotein complex
A7S786	GO:0022625	cytosolic large ribosomal subunit
A7S7W1	GO:0005885	Arp2/3 protein complex
A7S9Y6	GO:0017087	mitochondrial processing peptidase complex
A7SAM6	GO:0022625	cytosolic large ribosomal subunit
A7SC28	GO:1990904	ribonucleoprotein complex
A7SCJ3	GO:0005749	mitochondrial respiratory chain complex II, succinate dehydrogenase complex (ubiquinone)
A7SDI8	GO:0022625	cytosolic large ribosomal subunit
A7SEN4	GO:0009328	phenylalanine-tRNA ligase complex
	GO:0005853	eukaryotic translation elongation factor 1 complex
A7SF39	GO:0016507	mitochondrial fatty acid beta-oxidation multienzyme complex
A7SFJ3	GO:0036464	cytoplasmic ribonucleoprotein granule
	GO:0008540	proteasome regulatory particle, base subcomplex
A7SFP4	GO:0008540	proteasome regulatory particle, base subcomplex
A7SFV6	GO:0009331	glycerol-3-phosphate dehydrogenase complex
A7SH82	GO:0022627	cytosolic small ribosomal subunit
A7SHX4	GO:0000786	nucleosome
A7SI51	GO:0019773	proteasome core complex, alpha-subunit complex
A7SIA2	GO:0019773	proteasome core complex, alpha-subunit complex
A7SJ38	GO:0005955	calcineurin complex
A7SJ61	GO:0034098	VCP-NPL4-UFD1 AAA ATPase complex
A7SKL8	GO:0016342	catenin complex
A7SKL9	GO:0016342	catenin complex
A7SLL4	GO:0005832	chaperonin-containing T-complex
A7SLY9	GO:0009361	succinate-CoA ligase complex (ADP-forming)
A7SMT1	GO:0005832	chaperonin-containing T-complex
A7SNR2	GO:0005839	proteasome core complex
A7SNU0	GO:0022625	cytosolic large ribosomal subunit
A7SPP0	GO:0005753	mitochondrial proton-transporting ATP synthase complex
	GO:0045261	proton-transporting ATP synthase complex, catalytic core F(1)
A7SQ36	GO:0022625	cytosolic large ribosomal subunit
A7SQV3	GO:0005839	proteasome core complex
A7SRN1	GO:0033180	proton-transporting V-type ATPase, V1 domain
A7SRV8	GO:0022627	cytosolic small ribosomal subunit
	GO:0005844	polysome
	GO:0036464	cytoplasmic ribonucleoprotein granule
A7SS63	GO:0070552	BRISC complex
A7SSL5	GO:0034663	endoplasmic reticulum chaperone complex
A7SSV8	GO:0010494	cytoplasmic stress granule
	GO:1990904	ribonucleoprotein complex
A7SU78	GO:0022625	cytosolic large ribosomal subunit
A7SUJ1	GO:0022625	cytosolic large ribosomal subunit
A7SW17	GO:0030904	retromer complex
A7SWK0	GO:0005689	U12-type spliceosomal complex
	GO:0005686	U2 snRNP
	GO:0071011	precatalytic spliceosome
A7SYK1	GO:0045239	tricarboxylic acid cycle enzyme complex
A7SYT5	GO:0000786	nucleosome
A7SZ61	GO:0022625	cytosolic large ribosomal subunit
A7SZA7	GO:0005885	Arp2/3 protein complex
A7T284	GO:0008540	proteasome regulatory particle, base subcomplex
A7T288	GO:0005832	chaperonin-containing T-complex
A8DVY7	GO:0097513	myosin II filament
	GO:0005844	polysome
	GO:0016460	myosin II complex
95	Slim id: GO:0043226	organelle
A7REW3	GO:0022625	cytosolic large ribosomal subunit
A7RFB4	GO:0051233	spindle midzone
	GO:0035371	microtubule plus-end
	GO:0005881	cytoplasmic microtubule
A7RFJ1	GO:0022627	cytosolic small ribosomal subunit
	GO:0042788	polysomal ribosome
A7RFX1	GO:0022627	cytosolic small ribosomal subunit
	GO:0005743	mitochondrial inner membrane
	GO:0014069	postsynaptic density
	GO:0072686	mitotic spindle
	GO:0005759	mitochondrial matrix
A7RG79	GO:0030139	endocytic vesicle
A7RG86	GO:0022627	cytosolic small ribosomal subunit
A7RGH4	GO:0031595	nuclear proteasome complex
A7RGP8	GO:0055038	recycling endosome membrane
	GO:0060170	ciliary membrane
A7RGT2	GO:0022625	cytosolic large ribosomal subunit
A7RGY6	GO:0016607	nuclear speck
A7RHS7	GO:0005743	mitochondrial inner membrane
	GO:0005759	mitochondrial matrix
A7RI62	GO:0005759	mitochondrial matrix
A7RIU5	GO:0071013	catalytic step 2 spliceosome
A7RJ25	GO:0022627	cytosolic small ribosomal subunit
A7RJH9	GO:0022625	cytosolic large ribosomal subunit
A7RJJ7	GO:0022627	cytosolic small ribosomal subunit
A7RKR7	GO:0030864	cortical actin cytoskeleton
A7RKY2	GO:0001725	stress fiber
	GO:0031941	filamentous actin
A7RLF6	GO:0022625	cytosolic large ribosomal subunit
A7RLN6	GO:0098839	postsynaptic density membrane
	GO:0030658	transport vesicle membrane
A7RM97	GO:0022625	cytosolic large ribosomal subunit
A7RMJ7	GO:0042151	nematocyst
A7RMX8	GO:0022625	cytosolic large ribosomal subunit
A7RMZ3	GO:0022627	cytosolic small ribosomal subunit
A7RN14	GO:0022625	cytosolic large ribosomal subunit
A7RN38	GO:0005743	mitochondrial inner membrane
A7RP70	GO:0005758	mitochondrial intermembrane space
A7RQD8	GO:0022625	cytosolic large ribosomal subunit
A7RQH8	GO:0000786	nucleosome
A7RR94	GO:0005759	mitochondrial matrix
A7RRA1	GO:0000421	autophagosome membrane
A7RSF0	GO:0022625	cytosolic large ribosomal subunit
A7RST0	GO:0000786	nucleosome
A7RT62	GO:0045335	phagocytic vesicle
A7RU18	GO:0008290	F-actin capping protein complex
A7RUF8	GO:0016459	myosin complex
A7RUF9	GO:0016459	myosin complex
A7RUG0	GO:0016459	myosin complex
A7RUW3	GO:0022625	cytosolic large ribosomal subunit
A7RUX0	GO:0005874	microtubule
A7RVC0	GO:0045334	clathrin-coated endocytic vesicle
	GO:0030130	clathrin coat of trans-Golgi network vesicle
A7RVR9	GO:0008250	oligosaccharyltransferase complex
A7RYW1	GO:0005681	spliceosomal complex
	GO:0016607	nuclear speck
	GO:0016363	nuclear matrix
	GO:0005687	U4 snRNP
	GO:0000346	transcription export complex
	GO:0005688	U6 snRNP
A7RZ04	GO:0031901	early endosome membrane
	GO:0000139	Golgi membrane
	GO:0005802	trans-Golgi network
	GO:0045335	phagocytic vesicle
A7S027	GO:0005874	microtubule
A7S0I1	GO:0014069	postsynaptic density
A7S1L7	GO:0005743	mitochondrial inner membrane
A7S1M1	GO:0005743	mitochondrial inner membrane
	GO:0042645	mitochondrial nucleoid
A7S2J5	GO:0022627	cytosolic small ribosomal subunit
A7S3B3	GO:0005885	Arp2/3 protein complex
A7S405	GO:0022625	cytosolic large ribosomal subunit
A7S494	GO:0022627	cytosolic small ribosomal subunit
A7S5Y2	GO:0031906	late endosome lumen
	GO:0031965	nuclear membrane
	GO:0099092	postsynaptic density, intracellular component
A7S698	GO:0005874	microtubule
A7S6A0	GO:0005874	microtubule
A7S708	GO:0000786	nucleosome
A7S760	GO:0071339	MLL1 complex
	GO:0000812	Swr1 complex
	GO:0031011	Ino80 complex
	GO:0035267	NuA4 histone acetyltransferase complex
	GO:0016363	nuclear matrix
A7S786	GO:0022625	cytosolic large ribosomal subunit
A7S7W1	GO:0005885	Arp2/3 protein complex
	GO:0035861	site of double-strand break
A7S8I3	GO:0005874	microtubule
A7S9Y6	GO:0017087	mitochondrial processing peptidase complex
A7SAM6	GO:0022625	cytosolic large ribosomal subunit
A7SCJ3	GO:0005749	mitochondrial respiratory chain complex II, succinate dehydrogenase complex (ubiquinone)
A7SDI8	GO:0022625	cytosolic large ribosomal subunit
A7SEA7	GO:0005884	actin filament
A7SF39	GO:0016507	mitochondrial fatty acid beta-oxidation multienzyme complex
A7SFA1	GO:0005774	vacuolar membrane
A7SFJ3	GO:0036464	cytoplasmic ribonucleoprotein granule
A7SG98	GO:0005782	peroxisomal matrix
A7SGL1	GO:0042470	melanosome
	GO:0005788	endoplasmic reticulum lumen
A7SH82	GO:0022627	cytosolic small ribosomal subunit
A7SHH5	GO:0005788	endoplasmic reticulum lumen
A7SHU3	GO:0000139	Golgi membrane
A7SHX4	GO:0000786	nucleosome
A7SJ61	GO:0034098	VCP-NPL4-UFD1 AAA ATPase complex
A7SK51	GO:0005789	endoplasmic reticulum membrane
	GO:0005793	endoplasmic reticulum-Golgi intermediate compartment
	GO:0030134	COPII-coated ER to Golgi transport vesicle
A7SNU0	GO:0022625	cytosolic large ribosomal subunit
A7SPP0	GO:0042645	mitochondrial nucleoid
	GO:0005753	mitochondrial proton-transporting ATP synthase complex
A7SPU1	GO:0005741	mitochondrial outer membrane
A7SQ36	GO:0022625	cytosolic large ribosomal subunit
A7SRV8	GO:0022627	cytosolic small ribosomal subunit
	GO:0036464	cytoplasmic ribonucleoprotein granule
A7SS63	GO:0005743	mitochondrial inner membrane
	GO:0042645	mitochondrial nucleoid
	GO:0070552	BRISC complex
A7SSL5	GO:0005788	endoplasmic reticulum lumen
	GO:0034663	endoplasmic reticulum chaperone complex
A7SSV8	GO:0010494	cytoplasmic stress granule
A7SU78	GO:0022625	cytosolic large ribosomal subunit
A7SUJ1	GO:0022625	cytosolic large ribosomal subunit
A7SW17	GO:0010008	endosome membrane
A7SWK0	GO:0005689	U12-type spliceosomal complex
	GO:0005686	U2 snRNP
	GO:0071011	precatalytic spliceosome
A7SXN2	GO:0043231	intracellular membrane-bounded organelle
A7SYD1	GO:0030864	cortical actin cytoskeleton
	GO:0014069	postsynaptic density
	GO:0005884	actin filament
A7SYT5	GO:0000786	nucleosome
A7SZ61	GO:0022625	cytosolic large ribosomal subunit
A7SZA7	GO:0005885	Arp2/3 protein complex
A7T9E3	GO:0043034	costamere
	GO:0032437	cuticular plate
	GO:0008091	spectrin
	GO:0030018	Z disc
A8DVY7	GO:0097513	myosin II filament
	GO:0001725	stress fiber
	GO:0016460	myosin II complex
Table S2A. Distribution of Nematostella identified proteins according to their cellular component GO annotation

## Sheet: TS2B.Molecular Function
Number of proteinsProteins /ID	Molecular function Accessions	Molecular Function Description
154	Slim id: GO:0003674	molecular_function
A7RER2	GO:0005524	ATP binding
	GO:0004111	creatine kinase activity
A7RF51	GO:0004801	sedoheptulose-7-phosphate:D-glyceraldehyde-3-phosphate glyceronetransferase activity
A7RF99	GO:0003712	transcription coregulator activity
A7RFJ9	GO:0005524	ATP binding
A7RFX1	GO:0030544	Hsp70 protein binding
	GO:0051018	protein kinase A binding
	GO:0051879	Hsp90 protein binding
	GO:0140078	class I DNA-(apurinic or apyrimidinic site) endonuclease activity
	GO:0004520	endodeoxyribonuclease activity
	GO:0032357	oxidized purine DNA binding
	GO:0000977	RNA polymerase II regulatory region sequence-specific DNA binding
	GO:0097100	supercoiled DNA binding
	GO:0032358	oxidized pyrimidine DNA binding
	GO:0044877	protein-containing complex binding
A7RFX2	GO:0000166	nucleotide binding
A7RG79	GO:0005525	GTP binding
A7RGH4	GO:0036402	proteasome-activating ATPase activity
	GO:0005524	ATP binding
A7RGP0	GO:0005524	ATP binding
A7RGP8	GO:0005515	protein binding
	GO:0005525	GTP binding
	GO:0005524	ATP binding
A7RHS7	GO:0051087	chaperone binding
	GO:0005524	ATP binding
A7RI62	GO:0004108	citrate (Si)-synthase activity
A7RIC3	GO:0042802	identical protein binding
	GO:0050155	ornithine(lysine) transaminase activity
	GO:0030170	pyridoxal phosphate binding
	GO:0004587	ornithine-oxo-acid transaminase activity
A7RIF5	GO:0051015	actin filament binding
	GO:0008013	beta-catenin binding
	GO:0045296	cadherin binding
A7RIN7	GO:0047150	betaine-homocysteine S-methyltransferase activity
A7RIU5	GO:0003724	RNA helicase activity
	GO:0005524	ATP binding
	GO:0016787	hydrolase activity
A7RIZ1	GO:0009374	biotin binding
	GO:0005524	ATP binding
A7RJ25	GO:0031386	protein tag
A7RJ66	GO:0005524	ATP binding
A7RK73	GO:0004601	peroxidase activity
	GO:0051920	peroxiredoxin activity
A7RKR4	GO:0051539	4 iron, 4 sulfur cluster binding
A7RKR7	GO:0019905	syntaxin binding
	GO:0005096	GTPase activator activity
A7RL15	GO:0005178	integrin binding
	GO:0051015	actin filament binding
A7RLN6	GO:0030165	PDZ domain binding
	GO:0097016	L27 domain binding
A7RLN7	GO:0031072	heat shock protein binding
	GO:0044183	protein binding involved in protein folding
	GO:0005524	ATP binding
	GO:0051787	misfolded protein binding
A7RLS1	GO:0047150	betaine-homocysteine S-methyltransferase activity
A7RLY5	GO:0005524	ATP binding
A7RM20	GO:0005515	protein binding
A7RM97	GO:0004930	G-protein coupled receptor activity
A7RME1	GO:0004013	adenosylhomocysteinase activity
A7RMJ7	GO:0030246	carbohydrate binding
A7RMT9	GO:0008379	thioredoxin peroxidase activity
A7RN37	GO:0004828	serine-tRNA ligase activity
	GO:0005524	ATP binding
A7RN38	GO:0005471	ATP:ADP antiporter activity
A7RNL3	GO:0051015	actin filament binding
A7RP70	GO:0020037	heme binding
A7RPC0	GO:0005515	protein binding
A7RQH8	GO:0046982	protein heterodimerization activity
A7RQR3	GO:0016742	hydroxymethyl-, formyl- and related transferase activity
A7RR94	GO:0050660	flavin adenine dinucleotide binding
A7RRK5	GO:0005515	protein binding
A7RRP2	GO:0005515	protein binding
A7RSB9	GO:0043022	ribosome binding
	GO:0005525	GTP binding
A7RST0	GO:0046982	protein heterodimerization activity
A7RT62	GO:0005525	GTP binding
A7RTJ5	GO:0003724	RNA helicase activity
	GO:0005524	ATP binding
	GO:0016787	hydrolase activity
A7RU18	GO:0051015	actin filament binding
A7RUF8	GO:0051015	actin filament binding
	GO:0003774	motor activity
	GO:0005524	ATP binding
A7RUF9	GO:0051015	actin filament binding
	GO:0003774	motor activity
	GO:0005524	ATP binding
A7RUG0	GO:0051015	actin filament binding
	GO:0003774	motor activity
	GO:0005524	ATP binding
A7RUX0	GO:0005525	GTP binding
	GO:0004672	protein kinase activity
	GO:0005524	ATP binding
A7RV88	GO:0031072	heat shock protein binding
	GO:0044183	protein binding involved in protein folding
	GO:0005524	ATP binding
	GO:0051787	misfolded protein binding
A7RVC0	GO:0032051	clathrin light chain binding
A7RVR9	GO:0016740	transferase activity
A7RX31	GO:0005525	GTP binding
	GO:0005524	ATP binding
A7RXU0	GO:0004521	endoribonuclease activity
A7RY01	GO:0004334	fumarylacetoacetase activity
A7RYG7	GO:0008236	serine-type peptidase activity
A7RYW1	GO:0042802	identical protein binding
	GO:0030621	U4 snRNA binding
	GO:0003724	RNA helicase activity
	GO:0005524	ATP binding
	GO:0016787	hydrolase activity
	GO:0017070	U6 snRNA binding
	GO:0044877	protein-containing complex binding
	GO:0043008	ATP-dependent protein binding
A7RZ04	GO:0005525	GTP binding
A7RZ26	GO:0030544	Hsp70 protein binding
	GO:0001664	G-protein coupled receptor binding
	GO:0055131	C3HC4-type RING finger domain binding
	GO:0001671	ATPase activator activity
	GO:0051087	chaperone binding
	GO:0005524	ATP binding
A7RZ87	GO:0051015	actin filament binding
A7S027	GO:0005525	GTP binding
A7S0I1	GO:0051015	actin filament binding
A7S0L1	GO:0005524	ATP binding
A7S1E1	GO:0005524	ATP binding
	GO:0004687	myosin light chain kinase activity
A7S1M1	GO:0005524	ATP binding
A7S214	GO:0005525	GTP binding
A7S2D9	GO:0005515	protein binding
A7S2F7	GO:0051287	NAD binding
A7S378	GO:0051287	NAD binding
A7S382	GO:0051287	NAD binding
A7S392	GO:0030246	carbohydrate binding
A7S3A0	GO:0005515	protein binding
A7S3B3	GO:0051015	actin filament binding
	GO:0005524	ATP binding
A7S417	GO:0005525	GTP binding
A7S418	GO:0005525	GTP binding
A7S470	GO:0019001	guanyl nucleotide binding
	GO:0031683	G-protein beta/gamma-subunit complex binding
	GO:0001664	G-protein coupled receptor binding
A7S4V3	GO:0051287	NAD binding
A7S5Y2	GO:0042802	identical protein binding
	GO:0019828	aspartic-type endopeptidase inhibitor activity
	GO:0051287	NAD binding
	GO:0035605	peptidyl-cysteine S-nitrosylase activity
	GO:0097718	disordered domain specific binding
	GO:0050661	NADP binding
A7S5Z1	GO:0031682	G-protein gamma-subunit binding
A7S644	GO:0004814	arginine-tRNA ligase activity
	GO:0005524	ATP binding
A7S698	GO:0005525	GTP binding
A7S6A0	GO:0005525	GTP binding
A7S6F3	GO:0000166	nucleotide binding
A7S6M1	GO:0005524	ATP binding
	GO:0005391	sodium:potassium-exchanging ATPase activity
A7S6S5	GO:0005524	ATP binding
A7S708	GO:0046982	protein heterodimerization activity
A7S760	GO:0001094	TFIID-class transcription factor binding
	GO:0003713	transcription coactivator activity
	GO:0043138	3'-5' DNA helicase activity
	GO:0005524	ATP binding
	GO:0016787	hydrolase activity
	GO:0043531	ADP binding
	GO:0043139	5'-3' DNA helicase activity
A7S7W1	GO:0051015	actin filament binding
	GO:0005524	ATP binding
A7S806	GO:0005525	GTP binding
A7S8I3	GO:0005525	GTP binding
A7S9M7	GO:0000977	RNA polymerase II regulatory region sequence-specific DNA binding
	GO:0032422	purine-rich negative regulatory element binding
A7S9Y5	GO:0005525	GTP binding
A7SAS1	GO:0019003	GDP binding
	GO:0005525	GTP binding
A7SC77	GO:0004601	peroxidase activity
	GO:0051920	peroxiredoxin activity
A7SCJ3	GO:0050660	flavin adenine dinucleotide binding
A7SCK6	GO:0005525	GTP binding
A7SCZ3	GO:0050194	phosphonoacetaldehyde hydrolase activity
A7SEN4	GO:0004826	phenylalanine-tRNA ligase activity
	GO:0005524	ATP binding
A7SF39	GO:0070403	NAD+ binding
A7SFA1	GO:0030246	carbohydrate binding
A7SFA3	GO:0003878	ATP citrate synthase activity
	GO:0005524	ATP binding
A7SFJ1	GO:0005525	GTP binding
A7SFJ3	GO:0036402	proteasome-activating ATPase activity
	GO:0005524	ATP binding
A7SFP4	GO:0036402	proteasome-activating ATPase activity
	GO:0005524	ATP binding
A7SFV6	GO:0051287	NAD binding
	GO:0042803	protein homodimerization activity
A7SG65	GO:0031072	heat shock protein binding
	GO:0044183	protein binding involved in protein folding
	GO:0005524	ATP binding
	GO:0051787	misfolded protein binding
A7SG98	GO:0008379	thioredoxin peroxidase activity
A7SGL1	GO:0003756	protein disulfide isomerase activity
A7SHH5	GO:0003756	protein disulfide isomerase activity
A7SHM7	GO:0004760	serine-pyruvate transaminase activity
	GO:0047304	2-aminoethylphosphonate-pyruvate transaminase activity
	GO:0008453	alanine-glyoxylate transaminase activity
A7SHU3	GO:0005525	GTP binding
	GO:0004767	sphingomyelin phosphodiesterase activity
A7SHX4	GO:0046982	protein heterodimerization activity
A7SJ38	GO:0033192	calmodulin-dependent protein phosphatase activity
	GO:0005516	calmodulin binding
A7SJ61	GO:0031593	polyubiquitin modification-dependent protein binding
	GO:0005524	ATP binding
A7SKL8	GO:0016740	transferase activity
	GO:0045294	alpha-catenin binding
	GO:0016922	nuclear receptor binding
	GO:0003713	transcription coactivator activity
	GO:0045296	cadherin binding
A7SKL9	GO:0016740	transferase activity
	GO:0045294	alpha-catenin binding
	GO:0016922	nuclear receptor binding
	GO:0003713	transcription coactivator activity
	GO:0045296	cadherin binding
A7SLL4	GO:0005524	ATP binding
A7SLT6	GO:0050661	NADP binding
A7SLY9	GO:0000166	nucleotide binding
A7SM49	GO:0003724	RNA helicase activity
	GO:0005524	ATP binding
	GO:0016787	hydrolase activity
A7SMT0	GO:0005525	GTP binding
A7SMT1	GO:0005524	ATP binding
A7SMZ4	GO:0008483	transaminase activity
	GO:0030170	pyridoxal phosphate binding
A7SNP7	GO:0050660	flavin adenine dinucleotide binding
A7SPP0	GO:0046933	proton-transporting ATP synthase activity, rotational mechanism
	GO:0043532	angiostatin binding
	GO:0042288	MHC class I protein binding
	GO:0046961	proton-transporting ATPase activity, rotational mechanism
	GO:0005524	ATP binding
A7SPU8	GO:0003697	single-stranded DNA binding
A7SRJ0	GO:0005524	ATP binding
A7SRN1	GO:0046933	proton-transporting ATP synthase activity, rotational mechanism
	GO:0046961	proton-transporting ATPase activity, rotational mechanism
	GO:0005524	ATP binding
A7SS63	GO:0000900	translation repressor activity, mRNA regulatory element binding
	GO:0004372	glycine hydroxymethyltransferase activity
	GO:0042803	protein homodimerization activity
	GO:0030170	pyridoxal phosphate binding
	GO:0003682	chromatin binding
	GO:0070905	serine binding
A7SSG6	GO:0005524	ATP binding
A7SSL5	GO:0031072	heat shock protein binding
	GO:0044183	protein binding involved in protein folding
	GO:0005524	ATP binding
	GO:0051787	misfolded protein binding
A7SSV8	GO:0008143	poly(A) binding
	GO:0008266	poly(U) RNA binding
A7SSW8	GO:0005525	GTP binding
A7ST02	GO:0005525	GTP binding
A7STP5	GO:0042802	identical protein binding
	GO:0019003	GDP binding
	GO:0005525	GTP binding
A7SUT0	GO:0030170	pyridoxal phosphate binding
	GO:0031071	cysteine desulfurase activity
	GO:0051536	iron-sulfur cluster binding
A7SWZ6	GO:0003824	catalytic activity
A7SX81	GO:0016787	hydrolase activity
A7SX84	GO:0050528	acyloxyacyl hydrolase activity
A7SXN2	GO:0016018	cyclosporin A binding
	GO:0003755	peptidyl-prolyl cis-trans isomerase activity
A7SYD1	GO:0051015	actin filament binding
A7SYP4	GO:0016740	transferase activity
	GO:0005515	protein binding
A7SYT5	GO:0046982	protein heterodimerization activity
A7SZA7	GO:0051015	actin filament binding
A7T0R9	GO:0008417	fucosyltransferase activity
A7T144	GO:0031072	heat shock protein binding
	GO:0044183	protein binding involved in protein folding
	GO:0005524	ATP binding
	GO:0051787	misfolded protein binding
A7T284	GO:0036402	proteasome-activating ATPase activity
	GO:0005524	ATP binding
A7T288	GO:0005524	ATP binding
A7T2Q5	GO:0050661	NADP binding
	GO:0004362	glutathione-disulfide reductase activity
	GO:0050660	flavin adenine dinucleotide binding
A7T9E3	GO:0019905	syntaxin binding
	GO:0005516	calmodulin binding
A8DV03	GO:0005516	calmodulin binding
A8DVY7	GO:0051015	actin filament binding
	GO:0000146	microfilament motor activity
	GO:0035613	RNA stem-loop binding
	GO:0005516	calmodulin binding
	GO:0005524	ATP binding
9	Slim id: GO:0003677	DNA binding
A7RFX1	GO:0032357	oxidized purine DNA binding
	GO:0000977	RNA polymerase II regulatory region sequence-specific DNA binding
	GO:0097100	supercoiled DNA binding
	GO:0032358	oxidized pyrimidine DNA binding
A7RQH8	GO:0003677	DNA binding
A7RST0	GO:0003677	DNA binding
A7S708	GO:0003677	DNA binding
A7S9M7	GO:0000977	RNA polymerase II regulatory region sequence-specific DNA binding
	GO:0032422	purine-rich negative regulatory element binding
A7SHX4	GO:0003677	DNA binding
A7SPP0	GO:0003677	DNA binding
A7SPU8	GO:0003697	single-stranded DNA binding
A7SYT5	GO:0003677	DNA binding
1	Slim id: GO:0003700	DNA-binding transcription factor activity
A7S9M7	GO:0000981	RNA polymerase II transcription factor activity, sequence-specific DNA binding
21	Slim id: GO:0003723	RNA binding
A7RF99	GO:0003723	RNA binding
A7RGT2	GO:0003723	RNA binding
A7RJH9	GO:0003723	RNA binding
A7RJJ7	GO:0003723	RNA binding
A7RN14	GO:0003723	RNA binding
A7RN37	GO:0000049	tRNA binding
A7RQD8	GO:0003723	RNA binding
A7RXU0	GO:0003723	RNA binding
A7RYW1	GO:0030621	U4 snRNA binding
	GO:0017070	U6 snRNA binding
A7S405	GO:0003723	RNA binding
A7S494	GO:0003723	RNA binding
A7S6S5	GO:0003723	RNA binding
A7SAM6	GO:0003723	RNA binding
A7SM49	GO:0003723	RNA binding
A7SPU8	GO:0003723	RNA binding
A7SQW0	GO:0003723	RNA binding
A7SSV8	GO:0008143	poly(A) binding
	GO:0008266	poly(U) RNA binding
A7SU78	GO:0003723	RNA binding
A7SUJ1	GO:0003723	RNA binding
A7SZ61	GO:0003723	RNA binding
A8DVY7	GO:0035613	RNA stem-loop binding
11	Slim id: GO:0003729	mRNA binding
A7RFX1	GO:0003729	mRNA binding
A7RG86	GO:0003729	mRNA binding
A7RGY6	GO:0003729	mRNA binding
A7RIU5	GO:0003729	mRNA binding
A7RMZ3	GO:0003729	mRNA binding
A7S2J5	GO:0048027	mRNA 5'-UTR binding
A7S428	GO:1990825	sequence-specific mRNA binding
A7SC28	GO:0003729	mRNA binding
A7SS63	GO:0048027	mRNA 5'-UTR binding
A7SSV8	GO:0003730	mRNA 3'-UTR binding
A8DVY7	GO:0048027	mRNA 5'-UTR binding
28	Slim id: GO:0003735	structural constituent of ribosome
A7REW3	GO:0003735	structural constituent of ribosome
A7RFJ1	GO:0003735	structural constituent of ribosome
A7RFX1	GO:0003735	structural constituent of ribosome
A7RG86	GO:0003735	structural constituent of ribosome
A7RGT2	GO:0003735	structural constituent of ribosome
A7RJ25	GO:0003735	structural constituent of ribosome
A7RJH9	GO:0003735	structural constituent of ribosome
A7RJJ7	GO:0003735	structural constituent of ribosome
A7RLF6	GO:0003735	structural constituent of ribosome
A7RM97	GO:0003735	structural constituent of ribosome
A7RMX8	GO:0003735	structural constituent of ribosome
A7RMZ3	GO:0003735	structural constituent of ribosome
A7RQD8	GO:0003735	structural constituent of ribosome
A7RSF0	GO:0003735	structural constituent of ribosome
A7RUW3	GO:0003735	structural constituent of ribosome
A7S2J5	GO:0003735	structural constituent of ribosome
A7S405	GO:0003735	structural constituent of ribosome
A7S494	GO:0003735	structural constituent of ribosome
A7S786	GO:0003735	structural constituent of ribosome
A7SAM6	GO:0003735	structural constituent of ribosome
A7SDI8	GO:0003735	structural constituent of ribosome
A7SH82	GO:0003735	structural constituent of ribosome
A7SNU0	GO:0003735	structural constituent of ribosome
A7SQ36	GO:0003735	structural constituent of ribosome
A7SRV8	GO:0003735	structural constituent of ribosome
A7SU78	GO:0003735	structural constituent of ribosome
A7SUJ1	GO:0003735	structural constituent of ribosome
A7SZ61	GO:0003735	structural constituent of ribosome
19	Slim id: GO:0003924	GTPase activity
A7RG79	GO:0003924	GTPase activity
A7RSB9	GO:0003924	GTPase activity
A7RT62	GO:0003924	GTPase activity
A7RUX0	GO:0003924	GTPase activity
A7RZ04	GO:0003924	GTPase activity
A7S027	GO:0003924	GTPase activity
A7S214	GO:0003924	GTPase activity
A7S470	GO:0003924	GTPase activity
A7S698	GO:0003924	GTPase activity
A7S6A0	GO:0003924	GTPase activity
A7S806	GO:0003924	GTPase activity
A7S8I3	GO:0003924	GTPase activity
A7S9Y5	GO:0003924	GTPase activity
A7SCK6	GO:0003924	GTPase activity
A7SHU3	GO:0003924	GTPase activity
A7SMT0	GO:0003924	GTPase activity
A7SSW8	GO:0003924	GTPase activity
A7ST02	GO:0003924	GTPase activity
A7STP5	GO:0003924	GTPase activity
5	Slim id: GO:0004386	helicase activity
A7RIU5	GO:0003724	RNA helicase activity
A7RTJ5	GO:0003724	RNA helicase activity
A7RYW1	GO:0003724	RNA helicase activity
A7SM49	GO:0003724	RNA helicase activity
A7S760	GO:0043138	3'-5' DNA helicase activity
	GO:0043139	5'-3' DNA helicase activity
2	Slim id: GO:0004518	nuclease activity
A7RXU0	GO:0004521	endoribonuclease activity
A7RFX1	GO:0004520	endodeoxyribonuclease activity
10	Slim id: GO:0005198	structural molecule activity
A7RL15	GO:0005200	structural constituent of cytoskeleton
A7RMJ7	GO:0005201	extracellular matrix structural constituent
A7RUX0	GO:0005200	structural constituent of cytoskeleton
A7RVC0	GO:0005198	structural molecule activity
A7S027	GO:0005200	structural constituent of cytoskeleton
A7S698	GO:0005200	structural constituent of cytoskeleton
A7S6A0	GO:0005200	structural constituent of cytoskeleton
A7S8I3	GO:0005200	structural constituent of cytoskeleton
A7SEA7	GO:0098973	structural constituent of postsynaptic actin cytoskeleton
A7SJJ3	GO:0005198	structural molecule activity
24	Slim id: GO:0008092	cytoskeletal protein binding
A7RFB4	GO:0051010	microtubule plus-end binding
A7RFX1	GO:0008017	microtubule binding
A7RIF5	GO:0051015	actin filament binding
A7RKR7	GO:0045159	myosin II binding
A7RKY2	GO:0051371	muscle alpha-actinin binding
	GO:0003779	actin binding
A7RL15	GO:0051015	actin filament binding
A7RNL3	GO:0051015	actin filament binding
A7RU18	GO:0051015	actin filament binding
A7RUF8	GO:0051015	actin filament binding
A7RUF9	GO:0051015	actin filament binding
A7RUG0	GO:0051015	actin filament binding
A7RZ87	GO:0051015	actin filament binding
A7S0I1	GO:0051015	actin filament binding
A7S3B3	GO:0051015	actin filament binding
A7S4X0	GO:0003779	actin binding
A7S5Y2	GO:0008017	microtubule binding
A7S7W1	GO:0051015	actin filament binding
A7SJJ3	GO:0003779	actin binding
A7SXF9	GO:0003779	actin binding
A7SYD1	GO:0051015	actin filament binding
A7SZA7	GO:0051015	actin filament binding
A7T9E3	GO:0030507	spectrin binding
	GO:0003779	actin binding
A8DV03	GO:0003779	actin binding
A8DVY7	GO:0051015	actin filament binding
7	Slim id: GO:0008134	transcription factor binding
A7RGH4	GO:0017025	TBP-class protein binding
A7RZ26	GO:0030957	Tat protein binding
A7S760	GO:0001094	TFIID-class transcription factor binding
	GO:0017025	TBP-class protein binding
A7SFJ3	GO:0017025	TBP-class protein binding
A7SKL8	GO:0016922	nuclear receptor binding
A7SKL9	GO:0016922	nuclear receptor binding
A7T284	GO:0017025	TBP-class protein binding
7	Slim id: GO:0008135	translation factor activity, RNA binding
A7S428	GO:0016149	translation release factor activity, codon specific
A7RSB9	GO:0003746	translation elongation factor activity
A7SEN4	GO:0003746	translation elongation factor activity
A7SSW8	GO:0003746	translation elongation factor activity
A7RIU5	GO:0003743	translation initiation factor activity
A7RM20	GO:0003743	translation initiation factor activity
A7RTJ5	GO:0003743	translation initiation factor activity
4	Slim id: GO:0008168	methyltransferase activity
A7SK16	GO:0008168	methyltransferase activity
A7SS63	GO:0008168	methyltransferase activity
A7RIN7	GO:0047150	betaine-homocysteine S-methyltransferase activity
A7RLS1	GO:0047150	betaine-homocysteine S-methyltransferase activity
19	Slim id: GO:0008233	peptidase activity
A7RZC0	GO:0004180	carboxypeptidase activity
A7RYG7	GO:0008236	serine-type peptidase activity
A7RGH4	GO:0008233	peptidase activity
A7SFJ3	GO:0008233	peptidase activity
A7SFP4	GO:0008233	peptidase activity
A7T284	GO:0008233	peptidase activity
A7RRK5	GO:0008237	metallopeptidase activity
A7S392	GO:0008237	metallopeptidase activity
A7SNR2	GO:0004298	threonine-type endopeptidase activity
A7SQV3	GO:0004298	threonine-type endopeptidase activity
A7RYG7	GO:0008239	dipeptidyl-peptidase activity
A7S4P4	GO:0004197	cysteine-type endopeptidase activity
A7RZC0	GO:0070573	metallodipeptidase activity
A7S4V9	GO:0097153	cysteine-type endopeptidase activity involved in apoptotic process
A7RRK5	GO:0070122	isopeptidase activity
A7S9Y6	GO:0004222	metalloendopeptidase activity
A7RIX7	GO:0004175	endopeptidase activity
A7RMQ8	GO:0004175	endopeptidase activity
A7SI51	GO:0004175	endopeptidase activity
A7SIA2	GO:0004175	endopeptidase activity
A7S3X4	GO:0070006	metalloaminopeptidase activity
A7SGM8	GO:0070006	metalloaminopeptidase activity
2	Slim id: GO:0008289	lipid binding
A7SW17	GO:0035091	phosphatidylinositol binding
A7T6G0	GO:0005544	calcium-dependent phospholipid binding
6	Slim id: GO:0016301	kinase activity
A7RUX0	GO:0004672	protein kinase activity
A7RER2	GO:0004111	creatine kinase activity
A7S1E1	GO:0004687	myosin light chain kinase activity
A7S417	GO:0016301	kinase activity
A7S418	GO:0016301	kinase activity
A7SX81	GO:0016301	kinase activity
29	Slim id: GO:0016491	oxidoreductase activity
A7RFX2	GO:0004354	glutamate dehydrogenase (NADP+) activity
	GO:0004352	glutamate dehydrogenase (NAD+) activity
A7RGP1	GO:0102662	malonate-semialdehyde dehydrogenase (acetylating, NAD+) activity
	GO:0018478	malonate-semialdehyde dehydrogenase (acetylating) activity
	GO:0004491	methylmalonate-semialdehyde dehydrogenase (acylating) activity
A7RK73	GO:0004601	peroxidase activity
	GO:0051920	peroxiredoxin activity
A7RLS5	GO:0004029	aldehyde dehydrogenase (NAD) activity
A7RMB5	GO:0016174	NAD(P)H oxidase activity
A7RMT9	GO:0008379	thioredoxin peroxidase activity
A7RP70	GO:0009055	electron transfer activity
A7RPZ3	GO:0050664	oxidoreductase activity, acting on NAD(P)H, oxygen as acceptor
A7RQR3	GO:0004029	aldehyde dehydrogenase (NAD) activity
	GO:0016155	formyltetrahydrofolate dehydrogenase activity
A7RR94	GO:0009055	electron transfer activity
A7RSB4	GO:0004029	aldehyde dehydrogenase (NAD) activity
A7S2F7	GO:0004450	isocitrate dehydrogenase (NADP+) activity
A7S378	GO:0004450	isocitrate dehydrogenase (NADP+) activity
A7S382	GO:0016618	hydroxypyruvate reductase activity
	GO:0030267	glyoxylate reductase (NADP) activity
	GO:0008465	glycerate dehydrogenase activity
A7S4V3	GO:0030060	L-malate dehydrogenase activity
A7S5Y2	GO:0004365	glyceraldehyde-3-phosphate dehydrogenase (NAD+) (phosphorylating) activity
A7S6F3	GO:0004354	glutamate dehydrogenase (NADP+) activity
	GO:0004352	glutamate dehydrogenase (NAD+) activity
A7SC77	GO:0004601	peroxidase activity
	GO:0051920	peroxiredoxin activity
A7SCJ3	GO:0008177	succinate dehydrogenase (ubiquinone) activity
	GO:0009055	electron transfer activity
A7SDG1	GO:0047130	saccharopine dehydrogenase (NADP+, L-lysine-forming) activity
	GO:0047131	saccharopine dehydrogenase (NAD+, L-glutamate-forming) activity
A7SF39	GO:0016509	long-chain-3-hydroxyacyl-CoA dehydrogenase activity
A7SFV6	GO:0004367	glycerol-3-phosphate dehydrogenase [NAD+] activity
A7SG98	GO:0008379	thioredoxin peroxidase activity
A7SJA5	GO:0004029	aldehyde dehydrogenase (NAD) activity
A7SLT6	GO:0004616	phosphogluconate dehydrogenase (decarboxylating) activity
A7SNP7	GO:0070991	medium-chain-acyl-CoA dehydrogenase activity
A7SU04	GO:0003939	L-iditol 2-dehydrogenase activity
A7T1J0	GO:0030060	L-malate dehydrogenase activity
A7T2Q5	GO:0004362	glutathione-disulfide reductase activity
2	Slim id: GO:0016746	transferase activity, transferring acyl groups
A7SFA3	GO:0003878	ATP citrate synthase activity
A7RI62	GO:0004108	citrate (Si)-synthase activity
1	Slim id: GO:0016757	transferase activity, transferring glycosyl groups
A7T0R9	GO:0008417	fucosyltransferase activity
2	Slim id: GO:0016779	nucleotidyltransferase activity
A7RL26	GO:0003977	UDP-N-acetylglucosamine diphosphorylase activity
A7SY83	GO:0004306	ethanolamine-phosphate cytidylyltransferase activity
1	Slim id: GO:0016791	phosphatase activity
A7SJ38	GO:0033192	calmodulin-dependent protein phosphatase activity
2	Slim id: GO:0016798	hydrolase activity, acting on glycosyl bonds
A7SFA1	GO:0004559	alpha-mannosidase activity
A7S392	GO:0004558	alpha-1,4-glucosidase activity
2	Slim id: GO:0016810	hydrolase activity, acting on carbon-nitrogen (but not peptide) bonds
A7T002	GO:0050152	omega-amidase activity
A7RPQ7	GO:0004157	dihydropyrimidinase activity
11	Slim id: GO:0016829	lyase activity
A7RFX1	GO:0140078	class I DNA-(apurinic or apyrimidinic site) endonuclease activity
A7RKR4	GO:0003994	aconitate hydratase activity
	GO:0047780	citrate dehydratase activity
A7S417	GO:0004613	phosphoenolpyruvate carboxykinase (GTP) activity
A7S418	GO:0004613	phosphoenolpyruvate carboxykinase (GTP) activity
A7S5Z0	GO:0004634	phosphopyruvate hydratase activity
A7S886	GO:0004300	enoyl-CoA hydratase activity
A7SF39	GO:0004300	enoyl-CoA hydratase activity
A7SUT0	GO:0008686	3,4-dihydroxy-2-butanone-4-phosphate synthase activity
A7SXL5	GO:0036381	pyridoxal 5'-phosphate synthase (glutamine hydrolysing) activity
A7SYK1	GO:0004333	fumarate hydratase activity
A7T0R9	GO:0008446	GDP-mannose 4,6-dehydratase activity
5	Slim id: GO:0016853	isomerase activity
A7SGL1	GO:0003756	protein disulfide isomerase activity
A7SHH5	GO:0003756	protein disulfide isomerase activity
A7SXN2	GO:0003755	peptidyl-prolyl cis-trans isomerase activity
A7RHS7	GO:0016853	isomerase activity
A7SG07	GO:0050188	phosphoenolpyruvate mutase activity
9	Slim id: GO:0016874	ligase activity
A7RIZ1	GO:0004736	pyruvate carboxylase activity
A7RN37	GO:0004828	serine-tRNA ligase activity
A7RX31	GO:0004776	succinate-CoA ligase (GDP-forming) activity
	GO:0004775	succinate-CoA ligase (ADP-forming) activity
A7S644	GO:0004814	arginine-tRNA ligase activity
A7S6S5	GO:0004356	glutamate-ammonia ligase activity
A7SED5	GO:0016874	ligase activity
A7SEN4	GO:0004826	phenylalanine-tRNA ligase activity
A7SLY9	GO:0004776	succinate-CoA ligase (GDP-forming) activity
	GO:0004775	succinate-CoA ligase (ADP-forming) activity
A7SSG6	GO:0004839	ubiquitin activating enzyme activity
23	Slim id: GO:0016887	ATPase activity
A7RFJ9	GO:0016887	ATPase activity
A7RGH4	GO:0016887	ATPase activity
	GO:0036402	proteasome-activating ATPase activity
A7RGP0	GO:0016887	ATPase activity
A7RHS7	GO:0016887	ATPase activity
A7RJ66	GO:0016887	ATPase activity
A7RLN7	GO:0016887	ATPase activity
A7RLY5	GO:0016887	ATPase activity
A7RV88	GO:0016887	ATPase activity
A7S1M1	GO:0016887	ATPase activity
A7S6M1	GO:0005391	sodium:potassium-exchanging ATPase activity
A7SFJ3	GO:0016887	ATPase activity
	GO:0036402	proteasome-activating ATPase activity
A7SFP4	GO:0016887	ATPase activity
	GO:0036402	proteasome-activating ATPase activity
A7SG65	GO:0016887	ATPase activity
A7SJ61	GO:0016887	ATPase activity
A7SLL4	GO:0016887	ATPase activity
A7SMT1	GO:0016887	ATPase activity
A7SPP0	GO:0046933	proton-transporting ATP synthase activity, rotational mechanism
	GO:0046961	proton-transporting ATPase activity, rotational mechanism
A7SRN1	GO:0046933	proton-transporting ATP synthase activity, rotational mechanism
	GO:0046961	proton-transporting ATPase activity, rotational mechanism
A7SSL5	GO:0016887	ATPase activity
A7T144	GO:0016887	ATPase activity
A7T284	GO:0016887	ATPase activity
	GO:0036402	proteasome-activating ATPase activity
A7T288	GO:0016887	ATPase activity
A8DVY7	GO:0016887	ATPase activity
11	Slim id: GO:0019843	rRNA binding
A7REW3	GO:0070180	large ribosomal subunit rRNA binding
A7RFX1	GO:0070181	small ribosomal subunit rRNA binding
A7RM97	GO:0019843	rRNA binding
A7RMX8	GO:0008097	5S rRNA binding
A7RMZ3	GO:0019843	rRNA binding
A7RUW3	GO:0070180	large ribosomal subunit rRNA binding
A7S2J5	GO:0070181	small ribosomal subunit rRNA binding
A7SDI8	GO:0019843	rRNA binding
A7SH82	GO:0019843	rRNA binding
A7SQ36	GO:0070180	large ribosomal subunit rRNA binding
A7SRV8	GO:0019843	rRNA binding
11	Slim id: GO:0019899	enzyme binding
A7RFX1	GO:0044390	ubiquitin-like protein conjugating enzyme binding
	GO:0019901	protein kinase binding
A7RJ25	GO:0031625	ubiquitin protein ligase binding
A7RRA1	GO:0031625	ubiquitin protein ligase binding
A7RZ26	GO:0031625	ubiquitin protein ligase binding
A7S5Y2	GO:0019899	enzyme binding
A7S760	GO:0051117	ATPase binding
A7S9Y5	GO:0019901	protein kinase binding
A7SCK6	GO:0019901	protein kinase binding
A7SIA2	GO:0031625	ubiquitin protein ligase binding
A7SKL8	GO:0019903	protein phosphatase binding
A7SKL9	GO:0019903	protein phosphatase binding
4	Slim id: GO:0022857	transmembrane transporter activity
A7RN38	GO:0005471	ATP:ADP antiporter activity
A7S6M1	GO:0005391	sodium:potassium-exchanging ATPase activity
A7SPP0	GO:0046933	proton-transporting ATP synthase activity, rotational mechanism
	GO:0046961	proton-transporting ATPase activity, rotational mechanism
A7SRN1	GO:0046933	proton-transporting ATP synthase activity, rotational mechanism
	GO:0046961	proton-transporting ATPase activity, rotational mechanism
3	Slim id: GO:0030234	enzyme regulator activity
A7S5Y2	GO:0019828	aspartic-type endopeptidase inhibitor activity
A7RKR7	GO:0005096	GTPase activator activity
A7RZ26	GO:0001671	ATPase activator activity
110	Slim id: GO:0043167	ion binding
A7RER2	GO:0005524	ATP binding
A7RF99	GO:0046872	metal ion binding
A7RFJ9	GO:0005524	ATP binding
A7RFY0	GO:0008270	zinc ion binding
A7RG79	GO:0005525	GTP binding
A7RGH4	GO:0005524	ATP binding
A7RGP0	GO:0005524	ATP binding
A7RGP8	GO:0005525	GTP binding
	GO:0005509	calcium ion binding
	GO:0005524	ATP binding
A7RGY6	GO:0008270	zinc ion binding
A7RHS7	GO:0005524	ATP binding
A7RIC3	GO:0030170	pyridoxal phosphate binding
A7RIN7	GO:0008270	zinc ion binding
A7RIU5	GO:0005524	ATP binding
A7RIZ1	GO:0009374	biotin binding
	GO:0046872	metal ion binding
	GO:0005524	ATP binding
A7RJ25	GO:0046872	metal ion binding
A7RJ66	GO:0005524	ATP binding
A7RKR4	GO:0046872	metal ion binding
A7RKY2	GO:0046872	metal ion binding
A7RLN7	GO:0005524	ATP binding
A7RLS1	GO:0008270	zinc ion binding
A7RLY5	GO:0005524	ATP binding
A7RMB5	GO:0005509	calcium ion binding
A7RN37	GO:0005524	ATP binding
A7RP70	GO:0046872	metal ion binding
A7RR94	GO:0050660	flavin adenine dinucleotide binding
A7RS41	GO:0005509	calcium ion binding
A7RSB9	GO:0005525	GTP binding
A7RT62	GO:0005525	GTP binding
A7RTJ5	GO:0005524	ATP binding
A7RUF8	GO:0005524	ATP binding
A7RUF9	GO:0005524	ATP binding
A7RUG0	GO:0005524	ATP binding
A7RUX0	GO:0005525	GTP binding
	GO:0005524	ATP binding
A7RV88	GO:0005524	ATP binding
A7RVJ0	GO:0046872	metal ion binding
A7RX31	GO:0000287	magnesium ion binding
	GO:0005525	GTP binding
	GO:0005524	ATP binding
A7RY01	GO:0046872	metal ion binding
A7RYW1	GO:0005524	ATP binding
A7RZ04	GO:0005525	GTP binding
A7RZ26	GO:0046872	metal ion binding
	GO:0005524	ATP binding
A7RZC0	GO:0046872	metal ion binding
A7S027	GO:0005525	GTP binding
A7S0L1	GO:0005524	ATP binding
A7S1E1	GO:0005524	ATP binding
A7S1M1	GO:0008270	zinc ion binding
	GO:0005524	ATP binding
A7S214	GO:0005525	GTP binding
A7S2F7	GO:0000287	magnesium ion binding
A7S378	GO:0000287	magnesium ion binding
A7S3B3	GO:0005524	ATP binding
A7S3X4	GO:0030145	manganese ion binding
A7S417	GO:0030145	manganese ion binding
	GO:0005525	GTP binding
A7S418	GO:0030145	manganese ion binding
	GO:0005525	GTP binding
A7S494	GO:0046872	metal ion binding
A7S4X0	GO:0005509	calcium ion binding
A7S5Z0	GO:0000287	magnesium ion binding
A7S644	GO:0005524	ATP binding
A7S698	GO:0005525	GTP binding
A7S6A0	GO:0005525	GTP binding
A7S6M1	GO:0046872	metal ion binding
	GO:0005524	ATP binding
A7S6S5	GO:0005524	ATP binding
A7S760	GO:0005524	ATP binding
	GO:0043531	ADP binding
A7S7W1	GO:0005524	ATP binding
A7S806	GO:0005525	GTP binding
A7S8I3	GO:0005525	GTP binding
A7S9Y5	GO:0005525	GTP binding
A7S9Y6	GO:0046872	metal ion binding
A7SAS1	GO:0019003	GDP binding
	GO:0005525	GTP binding
A7SCJ3	GO:0050660	flavin adenine dinucleotide binding
A7SCK6	GO:0005525	GTP binding
A7SDI8	GO:0046872	metal ion binding
A7SEN4	GO:0000287	magnesium ion binding
	GO:0005524	ATP binding
A7SF39	GO:0070403	NAD+ binding
A7SFA1	GO:0046872	metal ion binding
A7SFA3	GO:0046872	metal ion binding
	GO:0005524	ATP binding
A7SFJ1	GO:0005525	GTP binding
A7SFJ3	GO:0005524	ATP binding
A7SFP4	GO:0005524	ATP binding
A7SG07	GO:0046872	metal ion binding
A7SG65	GO:0005524	ATP binding
A7SGM8	GO:0030145	manganese ion binding
A7SHU3	GO:0005525	GTP binding
A7SJ38	GO:0046872	metal ion binding
A7SJ61	GO:0005524	ATP binding
A7SLL4	GO:0005524	ATP binding
A7SM49	GO:0005524	ATP binding
A7SMT0	GO:0005525	GTP binding
A7SMT1	GO:0005524	ATP binding
A7SMZ4	GO:0030170	pyridoxal phosphate binding
A7SNP7	GO:0050660	flavin adenine dinucleotide binding
A7SPP0	GO:0046872	metal ion binding
	GO:0005524	ATP binding
A7SRJ0	GO:0005524	ATP binding
A7SRN1	GO:0005524	ATP binding
A7SS63	GO:0008270	zinc ion binding
	GO:0050897	cobalt ion binding
	GO:0030170	pyridoxal phosphate binding
	GO:0070905	serine binding
A7SSG6	GO:0005524	ATP binding
A7SSL5	GO:0005524	ATP binding
A7SSW8	GO:0005525	GTP binding
A7ST02	GO:0005525	GTP binding
A7STP5	GO:0019003	GDP binding
	GO:0005525	GTP binding
A7SU04	GO:0008270	zinc ion binding
A7SUT0	GO:0046872	metal ion binding
	GO:0030170	pyridoxal phosphate binding
A7SW17	GO:0035091	phosphatidylinositol binding
A7SX84	GO:0005509	calcium ion binding
A7T144	GO:0005524	ATP binding
A7T284	GO:0005524	ATP binding
A7T288	GO:0005524	ATP binding
A7T2Q5	GO:0046872	metal ion binding
	GO:0050660	flavin adenine dinucleotide binding
A7T6G0	GO:0005544	calcium-dependent phospholipid binding
	GO:0005509	calcium ion binding
A7T9E3	GO:0005509	calcium ion binding
A8DV03	GO:0005509	calcium ion binding
A8DVY7	GO:0005524	ATP binding
13	Slim id: GO:0051082	unfolded protein binding
A7RGP0	GO:0051082	unfolded protein binding
A7RJ66	GO:0051082	unfolded protein binding
A7RLN7	GO:0051082	unfolded protein binding
A7RLY5	GO:0051082	unfolded protein binding
A7RUW4	GO:0051082	unfolded protein binding
A7RV88	GO:0051082	unfolded protein binding
A7RZ26	GO:0051082	unfolded protein binding
A7SG65	GO:0051082	unfolded protein binding
A7SLL4	GO:0051082	unfolded protein binding
A7SMT1	GO:0051082	unfolded protein binding
A7SSL5	GO:0051082	unfolded protein binding
A7T144	GO:0051082	unfolded protein binding
A7T288	GO:0051082	unfolded protein binding
Table S2B. Distribution of Nematostella identified proteins according to their Molecular Function GO annotation

## Sheet: TSC.Biological Process
Number of proteinsProteins /ID	Biological Process Accessions	Bilogical Process Description
183	Slim id: GO:0008150	biological_process
A7RER2	GO:0046314	phosphocreatine biosynthetic process
	GO:0016310	phosphorylation
A7RF51	GO:0009052	pentose-phosphate shunt, non-oxidative branch
A7RF99	GO:0006355	regulation of transcription, DNA-templated
A7RFB4	GO:1904825	protein localization to microtubule plus-end
	GO:0031110	regulation of microtubule polymerization or depolymerization
	GO:0051225	spindle assembly
A7RFJ1	GO:1990145	maintenance of translational fidelity
	GO:0006614	SRP-dependent cotranslational protein targeting to membrane
	GO:0002181	cytoplasmic translation
	GO:0034063	stress granule assembly
A7RFX1	GO:0032743	positive regulation of interleukin-2 production
	GO:1990090	cellular response to nerve growth factor stimulus
	GO:0070301	cellular response to hydrogen peroxide
	GO:0061481	response to TNF agonist
	GO:0042769	DNA damage response, detection of DNA damage
	GO:0071356	cellular response to tumor necrosis factor
	GO:0006614	SRP-dependent cotranslational protein targeting to membrane
	GO:2001272	positive regulation of cysteine-type endopeptidase activity involved in execution phase of apoptosis
	GO:0031116	positive regulation of microtubule polymerization
	GO:1901224	positive regulation of NIK/NF-kappaB signaling
	GO:0050862	positive regulation of T cell receptor signaling pathway
	GO:1905053	positive regulation of base-excision repair
	GO:0042104	positive regulation of activated T cell proliferation
	GO:0051092	positive regulation of NF-kappaB transcription factor activity
	GO:1902231	positive regulation of intrinsic apoptotic signaling pathway in response to DNA damage
	GO:1902546	positive regulation of DNA N-glycosylase activity
	GO:0031397	negative regulation of protein ubiquitination
	GO:0017148	negative regulation of translation
	GO:0045738	negative regulation of DNA repair
	GO:0043507	positive regulation of JUN kinase activity
	GO:0032079	positive regulation of endodeoxyribonuclease activity
	GO:0019083	viral transcription
	GO:0051225	spindle assembly
A7RFX2	GO:0006537	glutamate biosynthetic process
A7RG79	GO:0030100	regulation of endocytosis
	GO:0006886	intracellular protein transport
A7RGH4	GO:1901800	positive regulation of proteasomal protein catabolic process
	GO:0045899	positive regulation of RNA polymerase II transcriptional preinitiation complex assembly
A7RGP1	GO:0006210	thymine catabolic process
	GO:0006574	valine catabolic process
A7RGP8	GO:0006897	endocytosis
	GO:0030030	cell projection organization
	GO:0015031	protein transport
	GO:0032456	endocytic recycling
A7RGT2	GO:0060059	embryonic retina morphogenesis in camera-type eye
	GO:0002181	cytoplasmic translation
	GO:0007634	optokinetic behavior
	GO:0042273	ribosomal large subunit biogenesis
A7RGY6	GO:0000398	mRNA splicing, via spliceosome
A7RHS7	GO:0034514	mitochondrial unfolded protein response
	GO:0042026	protein refolding
	GO:0045041	protein import into mitochondrial intermembrane space
A7RI62	GO:0006101	citrate metabolic process
	GO:0006099	tricarboxylic acid cycle
A7RIC3	GO:0010121	arginine catabolic process to proline via ornithine
	GO:0019544	arginine catabolic process to glutamate
	GO:0055129	L-proline biosynthetic process
A7RIF5	GO:0007275	multicellular organism development
	GO:0098609	cell-cell adhesion
A7RIN7	GO:0032259	methylation
	GO:0009086	methionine biosynthetic process
A7RIU5	GO:0006413	translational initiation
A7RIX7	GO:0043161	proteasome-mediated ubiquitin-dependent protein catabolic process
	GO:0010499	proteasomal ubiquitin-independent protein catabolic process
A7RIZ1	GO:0006090	pyruvate metabolic process
	GO:0006094	gluconeogenesis
A7RJ25	GO:0019941	modification-dependent protein catabolic process
A7RJ66	GO:0034605	cellular response to heat
	GO:0050821	protein stabilization
A7RK73	GO:0045454	cell redox homeostasis
	GO:0098869	cellular oxidant detoxification
A7RKR4	GO:0006099	tricarboxylic acid cycle
A7RKR7	GO:0050790	regulation of catalytic activity
	GO:0008593	regulation of Notch signaling pathway
	GO:0006887	exocytosis
	GO:0032878	regulation of establishment or maintenance of cell polarity
	GO:0051294	establishment of spindle orientation
	GO:0030866	cortical actin cytoskeleton organization
	GO:0050708	regulation of protein secretion
A7RKY2	GO:0030036	actin cytoskeleton organization
A7RL15	GO:0098609	cell-cell adhesion
A7RL26	GO:0006048	UDP-N-acetylglucosamine biosynthetic process
A7RLN6	GO:0006887	exocytosis
	GO:0015031	protein transport
	GO:1903361	protein localization to basolateral plasma membrane
	GO:0007043	cell-cell junction assembly
	GO:0007269	neurotransmitter secretion
	GO:0045199	maintenance of epithelial cell apical/basal polarity
A7RLN7	GO:0051085	chaperone cofactor-dependent protein refolding
	GO:0030097	hemopoiesis
	GO:0031101	fin regeneration
	GO:0034620	cellular response to unfolded protein
	GO:0042026	protein refolding
A7RLS1	GO:0032259	methylation
	GO:0009086	methionine biosynthetic process
A7RM20	GO:0001732	formation of cytoplasmic translation initiation complex
A7RM97	GO:0031016	pancreas development
	GO:0007186	G-protein coupled receptor signaling pathway
	GO:0051726	regulation of cell cycle
A7RME1	GO:0006730	one-carbon metabolic process
	GO:0033353	S-adenosylmethionine cycle
A7RMQ8	GO:0043488	regulation of mRNA stability
	GO:0060071	Wnt signaling pathway, planar cell polarity pathway
	GO:0033209	tumor necrosis factor-mediated signaling pathway
	GO:0050852	T cell receptor signaling pathway
	GO:0036388	pre-replicative complex assembly
	GO:1902036	regulation of hematopoietic stem cell differentiation
	GO:0038095	Fc-epsilon receptor signaling pathway
	GO:0010499	proteasomal ubiquitin-independent protein catabolic process
	GO:0090090	negative regulation of canonical Wnt signaling pathway
	GO:0031145	anaphase-promoting complex-dependent catabolic process
	GO:0002223	stimulatory C-type lectin receptor signaling pathway
A7RMT9	GO:0045454	cell redox homeostasis
	GO:0098869	cellular oxidant detoxification
A7RMZ3	GO:0000028	ribosomal small subunit assembly
A7RMZ4	GO:0070528	protein kinase C signaling
	GO:1901890	positive regulation of cell junction assembly
	GO:2000049	positive regulation of cell-cell adhesion mediated by cadherin
	GO:0045807	positive regulation of endocytosis
	GO:0072659	protein localization to plasma membrane
	GO:0002090	regulation of receptor internalization
A7RN14	GO:0000470	maturation of LSU-rRNA
A7RN37	GO:0006434	seryl-tRNA aminoacylation
A7RN38	GO:0140021	mitochondrial ADP transmembrane transport
	GO:1990544	mitochondrial ATP transmembrane transport
A7RNL3	GO:0030036	actin cytoskeleton organization
A7RP70	GO:0006123	mitochondrial electron transport, cytochrome c to oxygen
	GO:0043280	positive regulation of cysteine-type endopeptidase activity involved in apoptotic process
	GO:0006122	mitochondrial electron transport, ubiquinol to cytochrome c
A7RPQ7	GO:0006208	pyrimidine nucleobase catabolic process
A7RQH8	GO:0006342	chromatin silencing
A7RQR3	GO:0006730	one-carbon metabolic process
	GO:0009258	10-formyltetrahydrofolate catabolic process
A7RR94	GO:0022900	electron transport chain
	GO:0070584	mitochondrion morphogenesis
	GO:0031998	regulation of fatty acid beta-oxidation
	GO:0009887	animal organ morphogenesis
	GO:0033539	fatty acid beta-oxidation using acyl-CoA dehydrogenase
A7RRA1	GO:0006995	cellular response to nitrogen starvation
	GO:0000045	autophagosome assembly
	GO:0000422	autophagy of mitochondrion
A7RRK5	GO:0043161	proteasome-mediated ubiquitin-dependent protein catabolic process
A7RSB9	GO:0006414	translational elongation
A7RSF0	GO:0002181	cytoplasmic translation
A7RST0	GO:0006342	chromatin silencing
A7RT62	GO:0008333	endosome to lysosome transport
	GO:0090385	phagosome-lysosome fusion
A7RTJ5	GO:0002183	cytoplasmic translational initiation
A7RU18	GO:0010591	regulation of lamellipodium assembly
	GO:0051016	barbed-end actin filament capping
	GO:0051490	negative regulation of filopodium assembly
A7RUX0	GO:0000226	microtubule cytoskeleton organization
	GO:0006468	protein phosphorylation
A7RV88	GO:0051085	chaperone cofactor-dependent protein refolding
	GO:0034620	cellular response to unfolded protein
	GO:0042026	protein refolding
A7RVC0	GO:0006898	receptor-mediated endocytosis
	GO:0006886	intracellular protein transport
A7RVJ0	GO:0005977	glycogen metabolic process
	GO:0006470	protein dephosphorylation
A7RVR9	GO:0018279	protein N-linked glycosylation via asparagine
A7RX31	GO:0006099	tricarboxylic acid cycle
	GO:0006104	succinyl-CoA metabolic process
A7RXU0	GO:0090502	RNA phosphodiester bond hydrolysis, endonucleolytic
	GO:0031047	gene silencing by RNA
	GO:0006401	RNA catabolic process
A7RY01	GO:0006572	tyrosine catabolic process
	GO:0006559	L-phenylalanine catabolic process
	GO:1902000	homogentisate catabolic process
A7RYG7	GO:0006508	proteolysis
A7RYW1	GO:0032786	positive regulation of DNA-templated transcription, elongation
	GO:0061051	positive regulation of cell growth involved in cardiac muscle cell development
	GO:2000573	positive regulation of DNA biosynthetic process
	GO:0045727	positive regulation of translation
	GO:0006406	mRNA export from nucleus
	GO:0046784	viral mRNA export from host cell nucleus
	GO:2000002	negative regulation of DNA damage checkpoint
	GO:0000245	spliceosomal complex assembly
	GO:1904707	positive regulation of vascular smooth muscle cell proliferation
	GO:0010501	RNA secondary structure unwinding
	GO:0001889	liver development
A7RZ04	GO:0042742	defense response to bacterium
	GO:0032456	endocytic recycling
	GO:0006895	Golgi to endosome transport
	GO:0006886	intracellular protein transport
	GO:0090387	phagolysosome assembly involved in apoptotic cell clearance
A7RZ26	GO:0051223	regulation of protein transport
	GO:0030521	androgen receptor signaling pathway
	GO:1903748	negative regulation of establishment of protein localization to mitochondrion
	GO:0009408	response to heat
	GO:1905259	negative regulation of nitrosative stress-induced intrinsic apoptotic signaling pathway
	GO:0043508	negative regulation of JUN kinase activity
	GO:0031397	negative regulation of protein ubiquitination
	GO:0043065	positive regulation of apoptotic process
	GO:0007283	spermatogenesis
	GO:1901998	toxin transport
A7RZ87	GO:0008154	actin polymerization or depolymerization
A7RZC0	GO:0006508	proteolysis
A7S027	GO:0000226	microtubule cytoskeleton organization
A7S0L1	GO:0046034	ATP metabolic process
	GO:1902600	proton transmembrane transport
A7S1E1	GO:0006468	protein phosphorylation
A7S214	GO:0006886	intracellular protein transport
A7S2C7	GO:1901565	organonitrogen compound catabolic process
A7S2F7	GO:0006099	tricarboxylic acid cycle
	GO:0006102	isocitrate metabolic process
	GO:0006739	NADP metabolic process
	GO:0006097	glyoxylate cycle
A7S2J5	GO:0000462	maturation of SSU-rRNA from tricistronic rRNA transcript (SSU-rRNA, 5.8S rRNA, LSU-rRNA)
	GO:0000028	ribosomal small subunit assembly
A7S378	GO:0006099	tricarboxylic acid cycle
	GO:0006102	isocitrate metabolic process
	GO:0006739	NADP metabolic process
	GO:0006097	glyoxylate cycle
A7S3A0	GO:0042981	regulation of apoptotic process
A7S3B3	GO:0034314	Arp2/3 complex-mediated actin nucleation
A7S3X4	GO:0006508	proteolysis
A7S417	GO:0019543	propionate catabolic process
	GO:0042594	response to starvation
	GO:0033993	response to lipid
	GO:0046327	glycerol biosynthetic process from pyruvate
	GO:0006094	gluconeogenesis
	GO:0016310	phosphorylation
	GO:0071333	cellular response to glucose stimulus
A7S418	GO:0019543	propionate catabolic process
	GO:0042594	response to starvation
	GO:0033993	response to lipid
	GO:0046327	glycerol biosynthetic process from pyruvate
	GO:0006094	gluconeogenesis
	GO:0016310	phosphorylation
	GO:0071333	cellular response to glucose stimulus
A7S428	GO:0002184	cytoplasmic translational termination
A7S470	GO:0007188	adenylate cyclase-modulating G-protein coupled receptor signaling pathway
A7S494	GO:0030218	erythrocyte differentiation
	GO:0000028	ribosomal small subunit assembly
A7S4P4	GO:0051603	proteolysis involved in cellular protein catabolic process
A7S4V3	GO:0006107	oxaloacetate metabolic process
	GO:0006099	tricarboxylic acid cycle
	GO:0006734	NADH metabolic process
	GO:0006108	malate metabolic process
A7S4V9	GO:0042981	regulation of apoptotic process
	GO:0006508	proteolysis
A7S5Y2	GO:0007275	multicellular organism development
	GO:0006096	glycolytic process
	GO:0071346	cellular response to interferon-gamma
	GO:0000226	microtubule cytoskeleton organization
	GO:0010951	negative regulation of endopeptidase activity
	GO:0050821	protein stabilization
	GO:0050832	defense response to fungus
	GO:0032481	positive regulation of type I interferon production
	GO:0061844	antimicrobial humoral immune response mediated by antimicrobial peptide
	GO:0043123	positive regulation of I-kappaB kinase/NF-kappaB signaling
	GO:0006094	gluconeogenesis
	GO:0017148	negative regulation of translation
	GO:0051873	killing by host of symbiont cells
	GO:0060359	response to ammonium ion
	GO:1905460	negative regulation of vascular associated smooth muscle cell apoptotic process
	GO:0019933	cAMP-mediated signaling
A7S5Z0	GO:0006096	glycolytic process
	GO:0032889	regulation of vacuole fusion, non-autophagic
A7S5Z1	GO:0040013	negative regulation of locomotion
	GO:0007186	G-protein coupled receptor signaling pathway
	GO:0009792	embryo development ending in birth or egg hatching
	GO:0000132	establishment of mitotic spindle orientation
	GO:0046662	regulation of oviposition
A7S644	GO:0006420	arginyl-tRNA aminoacylation
A7S698	GO:0000226	microtubule cytoskeleton organization
A7S6A0	GO:0000226	microtubule cytoskeleton organization
A7S6F3	GO:0006538	glutamate catabolic process
A7S6M1	GO:0030007	cellular potassium ion homeostasis
	GO:0006883	cellular sodium ion homeostasis
	GO:1902600	proton transmembrane transport
	GO:0010248	establishment or maintenance of transmembrane electrochemical gradient
	GO:1990573	potassium ion import across plasma membrane
	GO:0036376	sodium ion export across plasma membrane
A7S6S5	GO:0006542	glutamine biosynthetic process
A7S708	GO:0006334	nucleosome assembly
A7S760	GO:0006310	DNA recombination
	GO:0040008	regulation of growth
	GO:0010756	positive regulation of plasminogen activation
	GO:0045893	positive regulation of transcription, DNA-templated
	GO:0006357	regulation of transcription by RNA polymerase II
	GO:0043968	histone H2A acetylation
	GO:0090263	positive regulation of canonical Wnt signaling pathway
	GO:2000269	regulation of fibroblast apoptotic process
	GO:0043967	histone H4 acetylation
	GO:0006338	chromatin remodeling
	GO:0032508	DNA duplex unwinding
	GO:0006281	DNA repair
A7S786	GO:0002181	cytoplasmic translation
A7S7W1	GO:0034314	Arp2/3 complex-mediated actin nucleation
	GO:1905168	positive regulation of double-strand break repair via homologous recombination
	GO:0010592	positive regulation of lamellipodium assembly
	GO:0045944	positive regulation of transcription by RNA polymerase II
A7S806	GO:0006886	intracellular protein transport
	GO:0000045	autophagosome assembly
A7S886	GO:0006635	fatty acid beta-oxidation
A7S8I3	GO:0000226	microtubule cytoskeleton organization
A7S9M7	GO:0006357	regulation of transcription by RNA polymerase II
A7S9Y5	GO:0007264	small GTPase mediated signal transduction
	GO:0007015	actin filament organization
	GO:0007163	establishment or maintenance of cell polarity
	GO:0008360	regulation of cell shape
	GO:0032956	regulation of actin cytoskeleton organization
A7S9Y6	GO:0006627	protein processing involved in protein targeting to mitochondrion
A7SAM6	GO:0042273	ribosomal large subunit biogenesis
A7SAS1	GO:0007265	Ras protein signal transduction
A7SC77	GO:0045454	cell redox homeostasis
	GO:0098869	cellular oxidant detoxification
A7SCJ3	GO:0006099	tricarboxylic acid cycle
	GO:0006121	mitochondrial electron transport, succinate to ubiquinone
A7SCK6	GO:0043652	engulfment of apoptotic cell
	GO:0007264	small GTPase mediated signal transduction
	GO:0007015	actin filament organization
	GO:0007163	establishment or maintenance of cell polarity
	GO:0008360	regulation of cell shape
	GO:0032956	regulation of actin cytoskeleton organization
A7SCZ3	GO:0019700	organic phosphonate catabolic process
A7SDG1	GO:0019878	lysine biosynthetic process via aminoadipic acid
	GO:0033512	L-lysine catabolic process to acetyl-CoA via saccharopine
A7SEA7	GO:0098974	postsynaptic actin cytoskeleton organization
A7SEB1	GO:0000281	mitotic cytokinesis
A7SEN4	GO:0006432	phenylalanyl-tRNA aminoacylation
	GO:0006414	translational elongation
A7SF39	GO:0006635	fatty acid beta-oxidation
A7SFA1	GO:0006013	mannose metabolic process
A7SFA3	GO:0006101	citrate metabolic process
	GO:0006107	oxaloacetate metabolic process
	GO:0006633	fatty acid biosynthetic process
	GO:0006085	acetyl-CoA biosynthetic process
A7SFJ1	GO:0006897	endocytosis
	GO:0032488	Cdc42 protein signal transduction
	GO:0030031	cell projection assembly
	GO:0099563	modification of synaptic structure
A7SFJ3	GO:0006511	ubiquitin-dependent protein catabolic process
	GO:1901800	positive regulation of proteasomal protein catabolic process
	GO:0045899	positive regulation of RNA polymerase II transcriptional preinitiation complex assembly
A7SFP4	GO:1901800	positive regulation of proteasomal protein catabolic process
	GO:0045899	positive regulation of RNA polymerase II transcriptional preinitiation complex assembly
A7SFV6	GO:0046168	glycerol-3-phosphate catabolic process
	GO:0006116	NADH oxidation
A7SG07	GO:0032923	organic phosphonate biosynthetic process
A7SG65	GO:0051085	chaperone cofactor-dependent protein refolding
	GO:0034620	cellular response to unfolded protein
	GO:0042026	protein refolding
A7SG98	GO:0042744	hydrogen peroxide catabolic process
	GO:0034599	cellular response to oxidative stress
	GO:0045454	cell redox homeostasis
	GO:0098869	cellular oxidant detoxification
A7SGM8	GO:0006508	proteolysis
A7SH82	GO:0007275	multicellular organism development
	GO:0051726	regulation of cell cycle
A7SHH5	GO:0034976	response to endoplasmic reticulum stress
A7SHM7	GO:0019700	organic phosphonate catabolic process
A7SHX4	GO:0006334	nucleosome assembly
	GO:0006352	DNA-templated transcription, initiation
A7SI51	GO:0043161	proteasome-mediated ubiquitin-dependent protein catabolic process
	GO:0010499	proteasomal ubiquitin-independent protein catabolic process
A7SIA2	GO:0043161	proteasome-mediated ubiquitin-dependent protein catabolic process
	GO:0052548	regulation of endopeptidase activity
	GO:0010499	proteasomal ubiquitin-independent protein catabolic process
A7SJ38	GO:0097720	calcineurin-mediated signaling
	GO:0006470	protein dephosphorylation
A7SJ61	GO:0051228	mitotic spindle disassembly
	GO:0030433	ubiquitin-dependent ERAD pathway
	GO:0097352	autophagosome maturation
	GO:0071712	ER-associated misfolded protein catabolic process
	GO:0030970	retrograde protein transport, ER to cytosol
A7SK16	GO:0032259	methylation
A7SK51	GO:0006888	ER to Golgi vesicle-mediated transport
	GO:0007030	Golgi organization
	GO:0006886	intracellular protein transport
A7SKL8	GO:0045944	positive regulation of transcription by RNA polymerase II
A7SKL9	GO:0045944	positive regulation of transcription by RNA polymerase II
A7SLT6	GO:0009051	pentose-phosphate shunt, oxidative branch
	GO:0046177	D-gluconate catabolic process
A7SLY9	GO:0006099	tricarboxylic acid cycle
A7SM49	GO:0007276	gamete generation
A7SMT0	GO:0032482	Rab protein signal transduction
	GO:0006886	intracellular protein transport
A7SNP7	GO:0006635	fatty acid beta-oxidation
	GO:0051793	medium-chain fatty acid catabolic process
A7SNR2	GO:0043161	proteasome-mediated ubiquitin-dependent protein catabolic process
	GO:0010499	proteasomal ubiquitin-independent protein catabolic process
A7SNU0	GO:0002181	cytoplasmic translation
A7SPP0	GO:0042776	mitochondrial ATP synthesis coupled proton transport
	GO:0001525	angiogenesis
	GO:0043536	positive regulation of blood vessel endothelial cell migration
	GO:0051453	regulation of intracellular pH
	GO:0006933	negative regulation of cell adhesion involved in substrate-bound cell migration
	GO:0098761	cellular response to interleukin-7
A7SPU1	GO:0006886	intracellular protein transport
A7SPU8	GO:0051028	mRNA transport
A7SQ36	GO:0002181	cytoplasmic translation
A7SQV3	GO:0043161	proteasome-mediated ubiquitin-dependent protein catabolic process
	GO:0010499	proteasomal ubiquitin-independent protein catabolic process
A7SRJ0	GO:0032147	activation of protein kinase activity
	GO:0043408	regulation of MAPK cascade
A7SRN1	GO:0015986	ATP synthesis coupled proton transport
A7SRV8	GO:0007275	multicellular organism development
	GO:0045727	positive regulation of translation
	GO:0008284	positive regulation of cell proliferation
A7SS63	GO:0070129	regulation of mitochondrial translation
	GO:0035999	tetrahydrofolate interconversion
	GO:0002082	regulation of oxidative phosphorylation
	GO:0034340	response to type I interferon
	GO:0051289	protein homotetramerization
	GO:0032259	methylation
	GO:0006565	L-serine catabolic process
	GO:0017148	negative regulation of translation
	GO:0070536	protein K63-linked deubiquitination
	GO:0009113	purine nucleobase biosynthetic process
	GO:0019264	glycine biosynthetic process from serine
	GO:0046655	folic acid metabolic process
A7SSG6	GO:0006974	cellular response to DNA damage stimulus
	GO:0006511	ubiquitin-dependent protein catabolic process
A7SSL5	GO:0001878	response to yeast
	GO:0030433	ubiquitin-dependent ERAD pathway
	GO:0051085	chaperone cofactor-dependent protein refolding
	GO:0030968	endoplasmic reticulum unfolded protein response
	GO:0001666	response to hypoxia
	GO:0042026	protein refolding
A7SSW8	GO:0006414	translational elongation
A7ST02	GO:0006887	exocytosis
	GO:0001525	angiogenesis
	GO:0032402	melanosome transport
A7STP5	GO:0007265	Ras protein signal transduction
A7SU04	GO:0006062	sorbitol catabolic process
A7SUT0	GO:0009231	riboflavin biosynthetic process
	GO:0044571	[2Fe-2S] cluster assembly
	GO:0002143	tRNA wobble position uridine thiolation
A7SW17	GO:0006897	endocytosis
	GO:0034498	early endosome to Golgi transport
	GO:0006886	intracellular protein transport
A7SWK0	GO:0000398	mRNA splicing, via spliceosome
A7SX81	GO:0009154	purine ribonucleotide catabolic process
	GO:0016310	phosphorylation
A7SX84	GO:0050728	negative regulation of inflammatory response
	GO:0009104	lipopolysaccharide catabolic process
A7SXL5	GO:0042823	pyridoxal phosphate biosynthetic process
	GO:0008615	pyridoxine biosynthetic process
A7SY83	GO:0006646	phosphatidylethanolamine biosynthetic process
A7SYD1	GO:0061003	positive regulation of dendritic spine morphogenesis
	GO:0045773	positive regulation of axon extension
	GO:0030833	regulation of actin filament polymerization
	GO:0098974	postsynaptic actin cytoskeleton organization
A7SYK1	GO:0006106	fumarate metabolic process
	GO:0006099	tricarboxylic acid cycle
	GO:0006108	malate metabolic process
A7SYT5	GO:0006342	chromatin silencing
A7SZA7	GO:0034314	Arp2/3 complex-mediated actin nucleation
A7T002	GO:0006528	asparagine metabolic process
	GO:0006107	oxaloacetate metabolic process
	GO:0006541	glutamine metabolic process
A7T0R9	GO:0021744	dorsal motor nucleus of vagus nerve development
	GO:0007219	Notch signaling pathway
	GO:0042351	'de novo' GDP-L-fucose biosynthetic process
	GO:0010842	retina layer formation
	GO:0019673	GDP-mannose metabolic process
	GO:0021564	vagus nerve development
	GO:0036065	fucosylation
A7T144	GO:0051085	chaperone cofactor-dependent protein refolding
	GO:0034620	cellular response to unfolded protein
	GO:0042026	protein refolding
A7T1J0	GO:0006099	tricarboxylic acid cycle
	GO:0006108	malate metabolic process
A7T284	GO:1901800	positive regulation of proteasomal protein catabolic process
A7T2Q5	GO:0006749	glutathione metabolic process
	GO:0045454	cell redox homeostasis
	GO:0098869	cellular oxidant detoxification
	GO:0006470	protein dephosphorylation
A7T9E3	GO:0031532	actin cytoskeleton reorganization
	GO:0051693	actin filament capping
	GO:0030336	negative regulation of cell migration
A8DV03	GO:0051693	actin filament capping
A8DVY7	GO:0031032	actomyosin structure organization
	GO:0008360	regulation of cell shape
	GO:0050714	positive regulation of protein secretion
	GO:0098885	modification of postsynaptic actin cytoskeleton
3	Slim id: GO:0000003	reproduction
A7S5Z1	GO:0046662	regulation of oviposition
A7RZ26	GO:0007283	spermatogenesis
A7SM49	GO:0007276	gamete generation
8	Slim id: GO:0000278	mitotic cell cycle
A7RUX0	GO:0000278	mitotic cell cycle
A7S027	GO:0000278	mitotic cell cycle
A7S698	GO:0000278	mitotic cell cycle
A7S6A0	GO:0000278	mitotic cell cycle
A7S8I3	GO:0000278	mitotic cell cycle
A7SJ61	GO:0051228	mitotic spindle disassembly
A7SEB1	GO:0000281	mitotic cytokinesis
A7S5Z1	GO:0000132	establishment of mitotic spindle orientation
5	Slim id: GO:0000902	cell morphogenesis
A7SYD1	GO:0061003	positive regulation of dendritic spine morphogenesis
	GO:0045773	positive regulation of axon extension
A7S9Y5	GO:0008360	regulation of cell shape
A7SCK6	GO:0008360	regulation of cell shape
A8DVY7	GO:0008360	regulation of cell shape
A7RU18	GO:0000902	cell morphogenesis
6	Slim id: GO:0002376	immune system process
A7RFX1	GO:0050862	positive regulation of T cell receptor signaling pathway
	GO:0042104	positive regulation of activated T cell proliferation
A7RLN7	GO:0030097	hemopoiesis
A7RMQ8	GO:0050852	T cell receptor signaling pathway
	GO:1902036	regulation of hematopoietic stem cell differentiation
	GO:0038095	Fc-epsilon receptor signaling pathway
	GO:0002479	antigen processing and presentation of exogenous peptide antigen via MHC class I, TAP-dependent
	GO:0002223	stimulatory C-type lectin receptor signaling pathway
A7S494	GO:0030218	erythrocyte differentiation
A7S5Y2	GO:0071346	cellular response to interferon-gamma
	GO:0061844	antimicrobial humoral immune response mediated by antimicrobial peptide
A7SS63	GO:0034340	response to type I interferon
18	Slim id: GO:0005975	carbohydrate metabolic process
A7RF51	GO:0005975	carbohydrate metabolic process
A7RI62	GO:0005975	carbohydrate metabolic process
A7RIZ1	GO:0006094	gluconeogenesis
A7RVJ0	GO:0005977	glycogen metabolic process
A7S2F7	GO:0006097	glyoxylate cycle
A7S378	GO:0006097	glyoxylate cycle
A7S392	GO:0005975	carbohydrate metabolic process
A7S417	GO:0046327	glycerol biosynthetic process from pyruvate
	GO:0006094	gluconeogenesis
A7S418	GO:0046327	glycerol biosynthetic process from pyruvate
	GO:0006094	gluconeogenesis
A7S4V3	GO:0005975	carbohydrate metabolic process
A7S5Y2	GO:0006096	glycolytic process
	GO:0006094	gluconeogenesis
A7S5Z0	GO:0006096	glycolytic process
A7SFA1	GO:0006013	mannose metabolic process
A7SFV6	GO:0005975	carbohydrate metabolic process
A7SLT6	GO:0046177	D-gluconate catabolic process
A7SU04	GO:0006062	sorbitol catabolic process
A7SX84	GO:0009104	lipopolysaccharide catabolic process
A7T1J0	GO:0005975	carbohydrate metabolic process
17	Slim id: GO:0006091	generation of precursor metabolites and energy
A7RI62	GO:0006099	tricarboxylic acid cycle
A7RKR4	GO:0006099	tricarboxylic acid cycle
A7RP70	GO:0006123	mitochondrial electron transport, cytochrome c to oxygen
	GO:0006122	mitochondrial electron transport, ubiquinol to cytochrome c
A7RR94	GO:0022900	electron transport chain
A7RVJ0	GO:0005977	glycogen metabolic process
A7RX31	GO:0006099	tricarboxylic acid cycle
A7S2F7	GO:0006099	tricarboxylic acid cycle
A7S378	GO:0006099	tricarboxylic acid cycle
A7S4V3	GO:0006099	tricarboxylic acid cycle
A7S5Y2	GO:0006096	glycolytic process
A7S5Z0	GO:0006096	glycolytic process
A7SCJ3	GO:0006099	tricarboxylic acid cycle
	GO:0006121	mitochondrial electron transport, succinate to ubiquinone
A7SLY9	GO:0006099	tricarboxylic acid cycle
A7SPP0	GO:0042776	mitochondrial ATP synthesis coupled proton transport
A7SS63	GO:0002082	regulation of oxidative phosphorylation
A7SYK1	GO:0006099	tricarboxylic acid cycle
A7T1J0	GO:0006099	tricarboxylic acid cycle
5	Slim id: GO:0006259	DNA metabolic process
A7RFX1	GO:1905053	positive regulation of base-excision repair
	GO:0045738	negative regulation of DNA repair
	GO:0032079	positive regulation of endodeoxyribonuclease activity
A7RMQ8	GO:0036388	pre-replicative complex assembly
A7RYW1	GO:2000573	positive regulation of DNA biosynthetic process
A7S760	GO:0006310	DNA recombination
	GO:0006281	DNA repair
A7S7W1	GO:1905168	positive regulation of double-strand break repair via homologous recombination
4	Slim id: GO:0006397	mRNA processing
A7SQW0	GO:0006397	mRNA processing
A7RGY6	GO:0000398	mRNA splicing, via spliceosome
A7SWK0	GO:0000398	mRNA splicing, via spliceosome
A7RYW1	GO:0000245	spliceosomal complex assembly
4	Slim id: GO:0006399	tRNA metabolic process
A7S644	GO:0006420	arginyl-tRNA aminoacylation
A7RN37	GO:0006434	seryl-tRNA aminoacylation
A7SUT0	GO:0002143	tRNA wobble position uridine thiolation
A7SEN4	GO:0006432	phenylalanyl-tRNA aminoacylation
39	Slim id: GO:0006412	translation
A7REW3	GO:0006412	translation
A7RFJ1	GO:1990145	maintenance of translational fidelity
	GO:0002181	cytoplasmic translation
A7RFX1	GO:0017148	negative regulation of translation
A7RG86	GO:0006412	translation
A7RGT2	GO:0002181	cytoplasmic translation
A7RIU5	GO:0006413	translational initiation
A7RJ25	GO:0006412	translation
A7RJH9	GO:0006412	translation
A7RJJ7	GO:0006412	translation
A7RLF6	GO:0006412	translation
A7RM20	GO:0001732	formation of cytoplasmic translation initiation complex
A7RM97	GO:0006412	translation
A7RMX8	GO:0006412	translation
A7RMZ3	GO:0006412	translation
A7RN37	GO:0006434	seryl-tRNA aminoacylation
A7RSB9	GO:0006414	translational elongation
A7RSF0	GO:0002181	cytoplasmic translation
A7RTJ5	GO:0002183	cytoplasmic translational initiation
A7RUW3	GO:0006412	translation
A7RYW1	GO:0045727	positive regulation of translation
A7S2J5	GO:0006412	translation
A7S405	GO:0006412	translation
A7S428	GO:0002184	cytoplasmic translational termination
A7S494	GO:0006412	translation
A7S5Y2	GO:0017148	negative regulation of translation
A7S644	GO:0006420	arginyl-tRNA aminoacylation
A7S786	GO:0002181	cytoplasmic translation
A7SAM6	GO:0006412	translation
A7SDI8	GO:0006412	translation
A7SEN4	GO:0006432	phenylalanyl-tRNA aminoacylation
	GO:0006414	translational elongation
A7SH82	GO:0006412	translation
A7SNU0	GO:0002181	cytoplasmic translation
A7SQ36	GO:0002181	cytoplasmic translation
A7SRV8	GO:0045727	positive regulation of translation
A7SS63	GO:0070129	regulation of mitochondrial translation
	GO:0017148	negative regulation of translation
A7SSW8	GO:0006414	translational elongation
A7SU78	GO:0006412	translation
A7SUJ1	GO:0006412	translation
A7SZ61	GO:0006412	translation
16	Slim id: GO:0006457	protein folding
A7RGP0	GO:0006457	protein folding
A7RHS7	GO:0042026	protein refolding
A7RJ66	GO:0006457	protein folding
A7RLN7	GO:0051085	chaperone cofactor-dependent protein refolding
	GO:0042026	protein refolding
A7RLY5	GO:0006457	protein folding
A7RUW4	GO:0006457	protein folding
A7RV88	GO:0051085	chaperone cofactor-dependent protein refolding
	GO:0042026	protein refolding
A7RZ26	GO:0006457	protein folding
A7SG65	GO:0051085	chaperone cofactor-dependent protein refolding
	GO:0042026	protein refolding
A7SHH5	GO:0006457	protein folding
A7SLL4	GO:0006457	protein folding
A7SMT1	GO:0006457	protein folding
A7SSL5	GO:0051085	chaperone cofactor-dependent protein refolding
	GO:0042026	protein refolding
A7SXN2	GO:0006457	protein folding
A7T144	GO:0051085	chaperone cofactor-dependent protein refolding
	GO:0042026	protein refolding
A7T288	GO:0006457	protein folding
18	Slim id: GO:0006464	cellular protein modification process
A7RFX1	GO:0031397	negative regulation of protein ubiquitination
	GO:0043507	positive regulation of JUN kinase activity
A7RJ25	GO:0016567	protein ubiquitination
A7RMQ8	GO:0000209	protein polyubiquitination
A7RN14	GO:0018298	protein-chromophore linkage
A7RUX0	GO:0006468	protein phosphorylation
A7RVJ0	GO:0006470	protein dephosphorylation
A7RVR9	GO:0018279	protein N-linked glycosylation via asparagine
A7RZ26	GO:0043508	negative regulation of JUN kinase activity
	GO:0031397	negative regulation of protein ubiquitination
A7S1E1	GO:0006468	protein phosphorylation
A7S5Y2	GO:0035606	peptidyl-cysteine S-trans-nitrosylation
A7S760	GO:0043968	histone H2A acetylation
	GO:0043967	histone H4 acetylation
A7S806	GO:0006471	protein ADP-ribosylation
A7SJ38	GO:0006470	protein dephosphorylation
A7SRJ0	GO:0032147	activation of protein kinase activity
	GO:0043408	regulation of MAPK cascade
A7SS63	GO:0070536	protein K63-linked deubiquitination
A7SSG6	GO:0016567	protein ubiquitination
A7SXN2	GO:0000413	protein peptidyl-prolyl isomerization
A7T2Q5	GO:0006470	protein dephosphorylation
16	Slim id: GO:0006520	cellular amino acid metabolic process
A7RFX2	GO:0006537	glutamate biosynthetic process
A7RGP1	GO:0006574	valine catabolic process
A7RIC3	GO:0010121	arginine catabolic process to proline via ornithine
	GO:0019544	arginine catabolic process to glutamate
	GO:0055129	L-proline biosynthetic process
A7RIN7	GO:0009086	methionine biosynthetic process
A7RLS1	GO:0009086	methionine biosynthetic process
A7RME1	GO:0033353	S-adenosylmethionine cycle
A7RN37	GO:0006434	seryl-tRNA aminoacylation
A7RY01	GO:0006572	tyrosine catabolic process
	GO:0006559	L-phenylalanine catabolic process
A7S644	GO:0006420	arginyl-tRNA aminoacylation
A7S6F3	GO:0006538	glutamate catabolic process
A7S6S5	GO:0006542	glutamine biosynthetic process
A7SDG1	GO:0019878	lysine biosynthetic process via aminoadipic acid
	GO:0033512	L-lysine catabolic process to acetyl-CoA via saccharopine
A7SEN4	GO:0006432	phenylalanyl-tRNA aminoacylation
A7SS63	GO:0006565	L-serine catabolic process
	GO:0019264	glycine biosynthetic process from serine
A7SXL5	GO:0006520	cellular amino acid metabolic process
A7T002	GO:0006528	asparagine metabolic process
	GO:0006541	glutamine metabolic process
4	Slim id: GO:0006605	protein targeting
A7S9Y6	GO:0006627	protein processing involved in protein targeting to mitochondrion
A7RFJ1	GO:0006614	SRP-dependent cotranslational protein targeting to membrane
A7RFX1	GO:0006614	SRP-dependent cotranslational protein targeting to membrane
A7RHS7	GO:0045041	protein import into mitochondrial intermembrane space
10	Slim id: GO:0006629	lipid metabolic process
A7RR94	GO:0031998	regulation of fatty acid beta-oxidation
	GO:0033539	fatty acid beta-oxidation using acyl-CoA dehydrogenase
A7S417	GO:0019543	propionate catabolic process
	GO:0046327	glycerol biosynthetic process from pyruvate
A7S418	GO:0019543	propionate catabolic process
	GO:0046327	glycerol biosynthetic process from pyruvate
A7S886	GO:0006635	fatty acid beta-oxidation
A7SF39	GO:0006635	fatty acid beta-oxidation
A7SFA3	GO:0006633	fatty acid biosynthetic process
A7SNP7	GO:0006635	fatty acid beta-oxidation
	GO:0051793	medium-chain fatty acid catabolic process
A7SPP0	GO:0006629	lipid metabolic process
A7SX84	GO:0009104	lipopolysaccharide catabolic process
A7SY83	GO:0006646	phosphatidylethanolamine biosynthetic process
8	Slim id: GO:0006790	sulfur compound metabolic process
A7T2Q5	GO:0006749	glutathione metabolic process
A7RME1	GO:0033353	S-adenosylmethionine cycle
A7RX31	GO:0006104	succinyl-CoA metabolic process
A7SUT0	GO:0044571	[2Fe-2S] cluster assembly
A7SFA3	GO:0006085	acetyl-CoA biosynthetic process
A7RIN7	GO:0009086	methionine biosynthetic process
A7RLS1	GO:0009086	methionine biosynthetic process
A7SDG1	GO:0033512	L-lysine catabolic process to acetyl-CoA via saccharopine
29	Slim id: GO:0006810	transport
A7RG79	GO:0030100	regulation of endocytosis
	GO:0006886	intracellular protein transport
A7RGP8	GO:0006897	endocytosis
	GO:0015031	protein transport
	GO:0032456	endocytic recycling
A7RHS7	GO:0045041	protein import into mitochondrial intermembrane space
A7RKR7	GO:0006887	exocytosis
	GO:0050708	regulation of protein secretion
A7RLN6	GO:0006887	exocytosis
	GO:0015031	protein transport
	GO:0007269	neurotransmitter secretion
A7RMZ4	GO:0045807	positive regulation of endocytosis
	GO:0002090	regulation of receptor internalization
A7RN38	GO:0140021	mitochondrial ADP transmembrane transport
	GO:1990544	mitochondrial ATP transmembrane transport
A7RT62	GO:0008333	endosome to lysosome transport
	GO:0090385	phagosome-lysosome fusion
A7RVC0	GO:0006898	receptor-mediated endocytosis
	GO:0006886	intracellular protein transport
A7RYW1	GO:0006406	mRNA export from nucleus
	GO:0046784	viral mRNA export from host cell nucleus
A7RZ04	GO:0032456	endocytic recycling
	GO:0006895	Golgi to endosome transport
	GO:0006886	intracellular protein transport
	GO:0090387	phagolysosome assembly involved in apoptotic cell clearance
A7RZ26	GO:0051223	regulation of protein transport
	GO:1901998	toxin transport
A7S0L1	GO:1902600	proton transmembrane transport
A7S214	GO:0006886	intracellular protein transport
A7S6M1	GO:1902600	proton transmembrane transport
	GO:0010248	establishment or maintenance of transmembrane electrochemical gradient
	GO:1990573	potassium ion import across plasma membrane
	GO:0036376	sodium ion export across plasma membrane
A7S806	GO:0006886	intracellular protein transport
A7S9Y6	GO:0006627	protein processing involved in protein targeting to mitochondrion
A7SCK6	GO:0043652	engulfment of apoptotic cell
A7SFJ1	GO:0006897	endocytosis
A7SJ61	GO:0030970	retrograde protein transport, ER to cytosol
A7SK51	GO:0006888	ER to Golgi vesicle-mediated transport
	GO:0006886	intracellular protein transport
A7SMT0	GO:0006886	intracellular protein transport
A7SPP0	GO:0042776	mitochondrial ATP synthesis coupled proton transport
A7SPU1	GO:0006886	intracellular protein transport
A7SPU8	GO:0051028	mRNA transport
A7SRN1	GO:0015986	ATP synthesis coupled proton transport
A7ST02	GO:0006887	exocytosis
	GO:0032402	melanosome transport
A7SW17	GO:0006897	endocytosis
	GO:0034498	early endosome to Golgi transport
	GO:0006886	intracellular protein transport
A8DVY7	GO:0050714	positive regulation of protein secretion
1	Slim id: GO:0006913	nucleocytoplasmic transport
A7RYW1	GO:0006406	mRNA export from nucleus
3	Slim id: GO:0006914	autophagy
A7RRA1	GO:0000045	autophagosome assembly
	GO:0000422	autophagy of mitochondrion
A7S806	GO:0000045	autophagosome assembly
A7SJ61	GO:0097352	autophagosome maturation
25	Slim id: GO:0006950	response to stress
A7RFX1	GO:0070301	cellular response to hydrogen peroxide
	GO:0042769	DNA damage response, detection of DNA damage
	GO:1905053	positive regulation of base-excision repair
	GO:1902231	positive regulation of intrinsic apoptotic signaling pathway in response to DNA damage
	GO:0045738	negative regulation of DNA repair
	GO:0043507	positive regulation of JUN kinase activity
A7RHS7	GO:0034514	mitochondrial unfolded protein response
A7RJ66	GO:0034605	cellular response to heat
A7RLN7	GO:0031101	fin regeneration
	GO:0034620	cellular response to unfolded protein
A7RMQ8	GO:0002223	stimulatory C-type lectin receptor signaling pathway
A7RRA1	GO:0006995	cellular response to nitrogen starvation
A7RV88	GO:0034620	cellular response to unfolded protein
A7RYW1	GO:2000002	negative regulation of DNA damage checkpoint
A7RZ04	GO:0042742	defense response to bacterium
A7RZ26	GO:0009408	response to heat
	GO:1905259	negative regulation of nitrosative stress-induced intrinsic apoptotic signaling pathway
	GO:0043508	negative regulation of JUN kinase activity
A7S417	GO:0042594	response to starvation
A7S418	GO:0042594	response to starvation
A7S5Y2	GO:0071346	cellular response to interferon-gamma
	GO:0050832	defense response to fungus
	GO:0051873	killing by host of symbiont cells
A7S760	GO:0006281	DNA repair
A7S7W1	GO:1905168	positive regulation of double-strand break repair via homologous recombination
A7SG65	GO:0034620	cellular response to unfolded protein
A7SG98	GO:0034599	cellular response to oxidative stress
A7SHH5	GO:0034976	response to endoplasmic reticulum stress
A7SJ61	GO:0030433	ubiquitin-dependent ERAD pathway
	GO:0071712	ER-associated misfolded protein catabolic process
	GO:0030970	retrograde protein transport, ER to cytosol
A7SS63	GO:0034340	response to type I interferon
A7SSG6	GO:0006974	cellular response to DNA damage stimulus
A7SSL5	GO:0030433	ubiquitin-dependent ERAD pathway
	GO:0030968	endoplasmic reticulum unfolded protein response
	GO:0001666	response to hypoxia
A7STP5	GO:0035900	response to isolation stress
A7SX84	GO:0050728	negative regulation of inflammatory response
A7T144	GO:0034620	cellular response to unfolded protein
6	Slim id: GO:0007005	mitochondrion organization
A7RHS7	GO:0008637	apoptotic mitochondrial changes
	GO:0045041	protein import into mitochondrial intermembrane space
A7RR94	GO:0070584	mitochondrion morphogenesis
A7RRA1	GO:0000422	autophagy of mitochondrion
A7S1L7	GO:0007005	mitochondrion organization
A7S1M1	GO:0007005	mitochondrion organization
A7S9Y6	GO:0006627	protein processing involved in protein targeting to mitochondrion
26	Slim id: GO:0007010	cytoskeleton organization
A7RFB4	GO:0031110	regulation of microtubule polymerization or depolymerization
	GO:0051225	spindle assembly
A7RFX1	GO:0031116	positive regulation of microtubule polymerization
	GO:0051225	spindle assembly
A7RKR7	GO:0051294	establishment of spindle orientation
	GO:0030866	cortical actin cytoskeleton organization
A7RKY2	GO:0030036	actin cytoskeleton organization
A7RL15	GO:0007010	cytoskeleton organization
A7RNL3	GO:0030036	actin cytoskeleton organization
A7RU18	GO:0051016	barbed-end actin filament capping
A7RUX0	GO:0000226	microtubule cytoskeleton organization
A7RZ87	GO:0008154	actin polymerization or depolymerization
A7S027	GO:0000226	microtubule cytoskeleton organization
A7S3B3	GO:0034314	Arp2/3 complex-mediated actin nucleation
A7S5Y2	GO:0000226	microtubule cytoskeleton organization
A7S5Z1	GO:0000132	establishment of mitotic spindle orientation
A7S698	GO:0000226	microtubule cytoskeleton organization
A7S6A0	GO:0000226	microtubule cytoskeleton organization
A7S7W1	GO:0034314	Arp2/3 complex-mediated actin nucleation
A7S8I3	GO:0000226	microtubule cytoskeleton organization
A7S9Y5	GO:0030865	cortical cytoskeleton organization
	GO:0007015	actin filament organization
	GO:0032956	regulation of actin cytoskeleton organization
A7SCK6	GO:0030865	cortical cytoskeleton organization
	GO:0007015	actin filament organization
	GO:0032956	regulation of actin cytoskeleton organization
A7SEA7	GO:0098974	postsynaptic actin cytoskeleton organization
A7SJ61	GO:0051228	mitotic spindle disassembly
A7SYD1	GO:0030833	regulation of actin filament polymerization
	GO:0098974	postsynaptic actin cytoskeleton organization
A7SZA7	GO:0034314	Arp2/3 complex-mediated actin nucleation
A7T9E3	GO:0031532	actin cytoskeleton reorganization
	GO:0051693	actin filament capping
A8DV03	GO:0051693	actin filament capping
A8DVY7	GO:0031032	actomyosin structure organization
1	Slim id: GO:0007034	vacuolar transport
A7RT62	GO:0008333	endosome to lysosome transport
11	Slim id: GO:0007049	cell cycle
A7SJ61	GO:0051228	mitotic spindle disassembly
A7RI62	GO:0007049	cell cycle
A7S760	GO:0007049	cell cycle
A7SEB1	GO:0000281	mitotic cytokinesis
A7RKR7	GO:0051294	establishment of spindle orientation
A7RM97	GO:0051726	regulation of cell cycle
A7SH82	GO:0051726	regulation of cell cycle
A7RYW1	GO:2000002	negative regulation of DNA damage checkpoint
A7S5Z1	GO:0000132	establishment of mitotic spindle orientation
A7RFB4	GO:0051225	spindle assembly
A7RFX1	GO:0051225	spindle assembly
1	Slim id: GO:0007059	chromosome segregation
A7RFX1	GO:0007059	chromosome segregation
8	Slim id: GO:0007155	cell adhesion
A7SKL8	GO:0007155	cell adhesion
A7SKL9	GO:0007155	cell adhesion
A8DVY7	GO:0007155	cell adhesion
A7RMZ4	GO:2000049	positive regulation of cell-cell adhesion mediated by cadherin
A7RFX1	GO:0042104	positive regulation of activated T cell proliferation
A7RIF5	GO:0098609	cell-cell adhesion
A7RL15	GO:0098609	cell-cell adhesion
A7SPP0	GO:0006933	negative regulation of cell adhesion involved in substrate-bound cell migration
21	Slim id: GO:0007165	signal transduction
A7RFX1	GO:1901224	positive regulation of NIK/NF-kappaB signaling
	GO:0050862	positive regulation of T cell receptor signaling pathway
	GO:1902231	positive regulation of intrinsic apoptotic signaling pathway in response to DNA damage
	GO:0043507	positive regulation of JUN kinase activity
A7RKR7	GO:0008593	regulation of Notch signaling pathway
A7RM97	GO:0007186	G-protein coupled receptor signaling pathway
A7RMQ8	GO:0060071	Wnt signaling pathway, planar cell polarity pathway
	GO:0033209	tumor necrosis factor-mediated signaling pathway
	GO:0050852	T cell receptor signaling pathway
	GO:0038095	Fc-epsilon receptor signaling pathway
	GO:0090090	negative regulation of canonical Wnt signaling pathway
	GO:0002223	stimulatory C-type lectin receptor signaling pathway
A7RMZ4	GO:0070528	protein kinase C signaling
A7RZ26	GO:0030521	androgen receptor signaling pathway
	GO:1905259	negative regulation of nitrosative stress-induced intrinsic apoptotic signaling pathway
	GO:0043508	negative regulation of JUN kinase activity
A7S470	GO:0007188	adenylate cyclase-modulating G-protein coupled receptor signaling pathway
A7S5Y2	GO:0043123	positive regulation of I-kappaB kinase/NF-kappaB signaling
	GO:0019933	cAMP-mediated signaling
A7S5Z1	GO:0007186	G-protein coupled receptor signaling pathway
A7S760	GO:0090263	positive regulation of canonical Wnt signaling pathway
A7S9Y5	GO:0007264	small GTPase mediated signal transduction
A7SAS1	GO:0007265	Ras protein signal transduction
A7SCK6	GO:0007264	small GTPase mediated signal transduction
A7SFJ1	GO:0032488	Cdc42 protein signal transduction
A7SJ38	GO:0097720	calcineurin-mediated signaling
A7SMT0	GO:0032482	Rab protein signal transduction
A7SRJ0	GO:0043408	regulation of MAPK cascade
A7SSL5	GO:0030968	endoplasmic reticulum unfolded protein response
A7STP5	GO:0007265	Ras protein signal transduction
A7SX84	GO:0007165	signal transduction
A7T0R9	GO:0007219	Notch signaling pathway
3	Slim id: GO:0007267	cell-cell signaling
A7RLN6	GO:0007269	neurotransmitter secretion
A7RMQ8	GO:0060071	Wnt signaling pathway, planar cell polarity pathway
	GO:0090090	negative regulation of canonical Wnt signaling pathway
A7S760	GO:0090263	positive regulation of canonical Wnt signaling pathway
8	Slim id: GO:0008219	cell death
A7RFX1	GO:2001272	positive regulation of cysteine-type endopeptidase activity involved in execution phase of apoptosis
	GO:1902231	positive regulation of intrinsic apoptotic signaling pathway in response to DNA damage
A7RHS7	GO:0008637	apoptotic mitochondrial changes
A7RP70	GO:0043280	positive regulation of cysteine-type endopeptidase activity involved in apoptotic process
A7RZ26	GO:1905259	negative regulation of nitrosative stress-induced intrinsic apoptotic signaling pathway
	GO:0043065	positive regulation of apoptotic process
A7S3A0	GO:0042981	regulation of apoptotic process
A7S4V9	GO:0042981	regulation of apoptotic process
A7S5Y2	GO:0051402	neuron apoptotic process
	GO:1905460	negative regulation of vascular associated smooth muscle cell apoptotic process
A7S760	GO:2000269	regulation of fibroblast apoptotic process
3	Slim id: GO:0008283	cell proliferation
A7RFX1	GO:0042104	positive regulation of activated T cell proliferation
A7SRV8	GO:0008284	positive regulation of cell proliferation
A7RYW1	GO:1904707	positive regulation of vascular smooth muscle cell proliferation
44	Slim id: GO:0009056	catabolic process
A7RGH4	GO:1901800	positive regulation of proteasomal protein catabolic process
A7RGP1	GO:0006210	thymine catabolic process
	GO:0006574	valine catabolic process
A7RIC3	GO:0010121	arginine catabolic process to proline via ornithine
	GO:0019544	arginine catabolic process to glutamate
A7RIX7	GO:0043161	proteasome-mediated ubiquitin-dependent protein catabolic process
	GO:0010499	proteasomal ubiquitin-independent protein catabolic process
A7RJ25	GO:0019941	modification-dependent protein catabolic process
A7RMQ8	GO:0043488	regulation of mRNA stability
	GO:0010499	proteasomal ubiquitin-independent protein catabolic process
	GO:0031145	anaphase-promoting complex-dependent catabolic process
A7RPQ7	GO:0006208	pyrimidine nucleobase catabolic process
A7RQR3	GO:0009258	10-formyltetrahydrofolate catabolic process
A7RR94	GO:0031998	regulation of fatty acid beta-oxidation
	GO:0033539	fatty acid beta-oxidation using acyl-CoA dehydrogenase
A7RRA1	GO:0000045	autophagosome assembly
	GO:0000422	autophagy of mitochondrion
A7RRK5	GO:0043161	proteasome-mediated ubiquitin-dependent protein catabolic process
A7RXU0	GO:0006401	RNA catabolic process
A7RY01	GO:0006572	tyrosine catabolic process
	GO:0006559	L-phenylalanine catabolic process
	GO:1902000	homogentisate catabolic process
A7S2C7	GO:1901565	organonitrogen compound catabolic process
A7S417	GO:0019543	propionate catabolic process
A7S418	GO:0019543	propionate catabolic process
A7S4P4	GO:0051603	proteolysis involved in cellular protein catabolic process
A7S5Y2	GO:0006096	glycolytic process
A7S5Z0	GO:0006096	glycolytic process
A7S6F3	GO:0006538	glutamate catabolic process
A7S806	GO:0000045	autophagosome assembly
A7S886	GO:0006635	fatty acid beta-oxidation
A7SCZ3	GO:0019700	organic phosphonate catabolic process
A7SDG1	GO:0033512	L-lysine catabolic process to acetyl-CoA via saccharopine
A7SF39	GO:0006635	fatty acid beta-oxidation
A7SFJ3	GO:0006511	ubiquitin-dependent protein catabolic process
	GO:1901800	positive regulation of proteasomal protein catabolic process
A7SFP4	GO:1901800	positive regulation of proteasomal protein catabolic process
A7SFV6	GO:0046168	glycerol-3-phosphate catabolic process
A7SG98	GO:0042744	hydrogen peroxide catabolic process
A7SHM7	GO:0019700	organic phosphonate catabolic process
A7SI51	GO:0043161	proteasome-mediated ubiquitin-dependent protein catabolic process
	GO:0010499	proteasomal ubiquitin-independent protein catabolic process
A7SIA2	GO:0043161	proteasome-mediated ubiquitin-dependent protein catabolic process
	GO:0010499	proteasomal ubiquitin-independent protein catabolic process
A7SJ61	GO:0030433	ubiquitin-dependent ERAD pathway
	GO:0097352	autophagosome maturation
	GO:0071712	ER-associated misfolded protein catabolic process
	GO:0030970	retrograde protein transport, ER to cytosol
A7SLT6	GO:0046177	D-gluconate catabolic process
A7SNP7	GO:0006635	fatty acid beta-oxidation
	GO:0051793	medium-chain fatty acid catabolic process
A7SNR2	GO:0043161	proteasome-mediated ubiquitin-dependent protein catabolic process
	GO:0010499	proteasomal ubiquitin-independent protein catabolic process
A7SQV3	GO:0043161	proteasome-mediated ubiquitin-dependent protein catabolic process
	GO:0010499	proteasomal ubiquitin-independent protein catabolic process
A7SS63	GO:0006565	L-serine catabolic process
A7SSG6	GO:0006511	ubiquitin-dependent protein catabolic process
A7SSL5	GO:0030433	ubiquitin-dependent ERAD pathway
A7SU04	GO:0006062	sorbitol catabolic process
A7SX81	GO:0009154	purine ribonucleotide catabolic process
A7SX84	GO:0009104	lipopolysaccharide catabolic process
A7T284	GO:1901800	positive regulation of proteasomal protein catabolic process
57	Slim id: GO:0009058	biosynthetic process
A7RER2	GO:0046314	phosphocreatine biosynthetic process
A7RF99	GO:0006355	regulation of transcription, DNA-templated
A7RFJ1	GO:1990145	maintenance of translational fidelity
	GO:0002181	cytoplasmic translation
A7RFX1	GO:0051092	positive regulation of NF-kappaB transcription factor activity
	GO:0017148	negative regulation of translation
A7RFX2	GO:0006537	glutamate biosynthetic process
A7RGH4	GO:0045899	positive regulation of RNA polymerase II transcriptional preinitiation complex assembly
A7RGT2	GO:0002181	cytoplasmic translation
A7RIC3	GO:0055129	L-proline biosynthetic process
A7RIN7	GO:0009086	methionine biosynthetic process
A7RIU5	GO:0006413	translational initiation
A7RIZ1	GO:0006094	gluconeogenesis
A7RL26	GO:0006048	UDP-N-acetylglucosamine biosynthetic process
A7RLS1	GO:0009086	methionine biosynthetic process
A7RM20	GO:0001732	formation of cytoplasmic translation initiation complex
A7RMQ8	GO:0036388	pre-replicative complex assembly
A7RN37	GO:0006434	seryl-tRNA aminoacylation
A7RQH8	GO:0006342	chromatin silencing
A7RQR3	GO:0009058	biosynthetic process
A7RSB9	GO:0006414	translational elongation
A7RSF0	GO:0002181	cytoplasmic translation
A7RST0	GO:0006342	chromatin silencing
A7RTJ5	GO:0002183	cytoplasmic translational initiation
A7RVR9	GO:0018279	protein N-linked glycosylation via asparagine
A7RYW1	GO:0032786	positive regulation of DNA-templated transcription, elongation
	GO:2000573	positive regulation of DNA biosynthetic process
	GO:0045727	positive regulation of translation
A7S417	GO:0046327	glycerol biosynthetic process from pyruvate
	GO:0006094	gluconeogenesis
A7S418	GO:0046327	glycerol biosynthetic process from pyruvate
	GO:0006094	gluconeogenesis
A7S428	GO:0002184	cytoplasmic translational termination
A7S5Y2	GO:0006096	glycolytic process
	GO:0006094	gluconeogenesis
	GO:0017148	negative regulation of translation
A7S5Z0	GO:0006096	glycolytic process
A7S644	GO:0006420	arginyl-tRNA aminoacylation
A7S6S5	GO:0006542	glutamine biosynthetic process
A7S760	GO:0045893	positive regulation of transcription, DNA-templated
	GO:0006357	regulation of transcription by RNA polymerase II
A7S786	GO:0002181	cytoplasmic translation
A7S7W1	GO:0045944	positive regulation of transcription by RNA polymerase II
A7S9M7	GO:0006357	regulation of transcription by RNA polymerase II
A7SDG1	GO:0019878	lysine biosynthetic process via aminoadipic acid
A7SEN4	GO:0006432	phenylalanyl-tRNA aminoacylation
	GO:0006414	translational elongation
A7SFA3	GO:0006633	fatty acid biosynthetic process
	GO:0006085	acetyl-CoA biosynthetic process
A7SFJ3	GO:0045899	positive regulation of RNA polymerase II transcriptional preinitiation complex assembly
A7SFP4	GO:0045899	positive regulation of RNA polymerase II transcriptional preinitiation complex assembly
A7SG07	GO:0032923	organic phosphonate biosynthetic process
A7SHX4	GO:0006352	DNA-templated transcription, initiation
A7SKL8	GO:0045944	positive regulation of transcription by RNA polymerase II
A7SKL9	GO:0045944	positive regulation of transcription by RNA polymerase II
A7SNU0	GO:0002181	cytoplasmic translation
A7SPP0	GO:0042776	mitochondrial ATP synthesis coupled proton transport
A7SQ36	GO:0002181	cytoplasmic translation
A7SRN1	GO:0015986	ATP synthesis coupled proton transport
A7SRV8	GO:0045727	positive regulation of translation
A7SS63	GO:0070129	regulation of mitochondrial translation
	GO:0017148	negative regulation of translation
	GO:0009113	purine nucleobase biosynthetic process
	GO:0019264	glycine biosynthetic process from serine
A7SSW8	GO:0006414	translational elongation
A7SUT0	GO:0009231	riboflavin biosynthetic process
A7SX81	GO:0009154	purine ribonucleotide catabolic process
A7SXL5	GO:0042823	pyridoxal phosphate biosynthetic process
	GO:0008615	pyridoxine biosynthetic process
A7SY83	GO:0006646	phosphatidylethanolamine biosynthetic process
A7SYT5	GO:0006342	chromatin silencing
A7T0R9	GO:0042351	'de novo' GDP-L-fucose biosynthetic process
2	Slim id: GO:0009790	embryo development
A7RGT2	GO:0060059	embryonic retina morphogenesis in camera-type eye
A7S5Z1	GO:0009792	embryo development ending in birth or egg hatching
17	Slim id: GO:0016192	vesicle-mediated transport
A7RG79	GO:0030100	regulation of endocytosis
A7RGP8	GO:0006897	endocytosis
	GO:0032456	endocytic recycling
A7RKR7	GO:0006887	exocytosis
A7RLN6	GO:0006887	exocytosis
A7RMZ4	GO:0045807	positive regulation of endocytosis
	GO:0002090	regulation of receptor internalization
A7RT62	GO:0008333	endosome to lysosome transport
	GO:0090385	phagosome-lysosome fusion
A7RV88	GO:0016192	vesicle-mediated transport
A7RVC0	GO:0006898	receptor-mediated endocytosis
A7RZ04	GO:0032456	endocytic recycling
	GO:0006895	Golgi to endosome transport
	GO:0090387	phagolysosome assembly involved in apoptotic cell clearance
A7S214	GO:0016192	vesicle-mediated transport
A7SCK6	GO:0043652	engulfment of apoptotic cell
A7SFJ1	GO:0006897	endocytosis
A7SG65	GO:0016192	vesicle-mediated transport
A7SK51	GO:0006888	ER to Golgi vesicle-mediated transport
A7ST02	GO:0006887	exocytosis
A7SW17	GO:0006897	endocytosis
	GO:0034498	early endosome to Golgi transport
A7T144	GO:0016192	vesicle-mediated transport
28	Slim id: GO:0022607	cellular component assembly
A7RFB4	GO:0051225	spindle assembly
A7RFJ1	GO:0034063	stress granule assembly
A7RFX1	GO:0031116	positive regulation of microtubule polymerization
	GO:0051225	spindle assembly
A7RGH4	GO:0045899	positive regulation of RNA polymerase II transcriptional preinitiation complex assembly
A7RLN6	GO:0007043	cell-cell junction assembly
A7RMQ8	GO:0036388	pre-replicative complex assembly
A7RMZ3	GO:0000028	ribosomal small subunit assembly
A7RMZ4	GO:1901890	positive regulation of cell junction assembly
A7RRA1	GO:0000045	autophagosome assembly
A7RT62	GO:0090385	phagosome-lysosome fusion
A7RU18	GO:0010591	regulation of lamellipodium assembly
	GO:0051016	barbed-end actin filament capping
	GO:0051490	negative regulation of filopodium assembly
A7RZ04	GO:0090387	phagolysosome assembly involved in apoptotic cell clearance
A7S2J5	GO:0000028	ribosomal small subunit assembly
A7S3B3	GO:0034314	Arp2/3 complex-mediated actin nucleation
A7S494	GO:0000028	ribosomal small subunit assembly
A7S708	GO:0006334	nucleosome assembly
A7S7W1	GO:0034314	Arp2/3 complex-mediated actin nucleation
	GO:0010592	positive regulation of lamellipodium assembly
A7S806	GO:0000045	autophagosome assembly
A7SFJ1	GO:0030031	cell projection assembly
A7SFJ3	GO:0045899	positive regulation of RNA polymerase II transcriptional preinitiation complex assembly
A7SFP4	GO:0045899	positive regulation of RNA polymerase II transcriptional preinitiation complex assembly
A7SHX4	GO:0006334	nucleosome assembly
A7SS63	GO:0051289	protein homotetramerization
A7SUT0	GO:0044571	[2Fe-2S] cluster assembly
A7SYD1	GO:0030833	regulation of actin filament polymerization
A7SZA7	GO:0034314	Arp2/3 complex-mediated actin nucleation
A7T9E3	GO:0051693	actin filament capping
A8DV03	GO:0051693	actin filament capping
11	Slim id: GO:0022618	ribonucleoprotein complex assembly
A7RM20	GO:0001732	formation of cytoplasmic translation initiation complex
A7RYW1	GO:0000245	spliceosomal complex assembly
A7RFJ1	GO:0034063	stress granule assembly
A7RM97	GO:0000027	ribosomal large subunit assembly
A7RMX8	GO:0000027	ribosomal large subunit assembly
A7SQ36	GO:0000027	ribosomal large subunit assembly
A7SU78	GO:0000027	ribosomal large subunit assembly
A7S760	GO:0000492	box C/D snoRNP assembly
A7RMZ3	GO:0000028	ribosomal small subunit assembly
A7S2J5	GO:0000028	ribosomal small subunit assembly
A7S494	GO:0000028	ribosomal small subunit assembly
5	Slim id: GO:0030154	cell differentiation
A7RMQ8	GO:1902036	regulation of hematopoietic stem cell differentiation
A7RYW1	GO:0061051	positive regulation of cell growth involved in cardiac muscle cell development
A7S494	GO:0030218	erythrocyte differentiation
A7SM49	GO:0030154	cell differentiation
A7SYD1	GO:0061003	positive regulation of dendritic spine morphogenesis
	GO:0045773	positive regulation of axon extension
1	Slim id: GO:0030198	extracellular matrix organization
A7RMJ7	GO:0030198	extracellular matrix organization
2	Slim id: GO:0034330	cell junction organization
A7RMZ4	GO:1901890	positive regulation of cell junction assembly
A7RLN6	GO:0007043	cell-cell junction assembly
65	Slim id: GO:0034641	cellular nitrogen compound metabolic process
A7RF51	GO:0009052	pentose-phosphate shunt, non-oxidative branch
A7RF99	GO:0006355	regulation of transcription, DNA-templated
A7RFJ1	GO:1990145	maintenance of translational fidelity
	GO:0002181	cytoplasmic translation
A7RFX1	GO:1905053	positive regulation of base-excision repair
	GO:0051092	positive regulation of NF-kappaB transcription factor activity
	GO:0017148	negative regulation of translation
	GO:0045738	negative regulation of DNA repair
	GO:0032079	positive regulation of endodeoxyribonuclease activity
A7RGH4	GO:0045899	positive regulation of RNA polymerase II transcriptional preinitiation complex assembly
A7RGP1	GO:0006210	thymine catabolic process
A7RGT2	GO:0002181	cytoplasmic translation
A7RGY6	GO:0000398	mRNA splicing, via spliceosome
A7RIU5	GO:0006413	translational initiation
A7RL26	GO:0006048	UDP-N-acetylglucosamine biosynthetic process
A7RM20	GO:0001732	formation of cytoplasmic translation initiation complex
A7RME1	GO:0033353	S-adenosylmethionine cycle
A7RMQ8	GO:0043488	regulation of mRNA stability
	GO:0036388	pre-replicative complex assembly
A7RN14	GO:0000470	maturation of LSU-rRNA
A7RN37	GO:0006434	seryl-tRNA aminoacylation
A7RP70	GO:0006123	mitochondrial electron transport, cytochrome c to oxygen
	GO:0006122	mitochondrial electron transport, ubiquinol to cytochrome c
A7RPQ7	GO:0006208	pyrimidine nucleobase catabolic process
A7RQH8	GO:0006342	chromatin silencing
A7RQR3	GO:0009258	10-formyltetrahydrofolate catabolic process
A7RSB9	GO:0006414	translational elongation
A7RSF0	GO:0002181	cytoplasmic translation
A7RST0	GO:0006342	chromatin silencing
A7RTJ5	GO:0002183	cytoplasmic translational initiation
A7RX31	GO:0006104	succinyl-CoA metabolic process
A7RXU0	GO:0090502	RNA phosphodiester bond hydrolysis, endonucleolytic
	GO:0006401	RNA catabolic process
A7RYW1	GO:0032786	positive regulation of DNA-templated transcription, elongation
	GO:2000573	positive regulation of DNA biosynthetic process
	GO:0045727	positive regulation of translation
	GO:0000245	spliceosomal complex assembly
	GO:0010501	RNA secondary structure unwinding
A7S0L1	GO:0046034	ATP metabolic process
A7S2F7	GO:0006739	NADP metabolic process
A7S2J5	GO:0000462	maturation of SSU-rRNA from tricistronic rRNA transcript (SSU-rRNA, 5.8S rRNA, LSU-rRNA)
A7S378	GO:0006739	NADP metabolic process
A7S428	GO:0002184	cytoplasmic translational termination
A7S4V3	GO:0006734	NADH metabolic process
A7S5Y2	GO:0006096	glycolytic process
	GO:0017148	negative regulation of translation
A7S5Z0	GO:0006096	glycolytic process
A7S644	GO:0006420	arginyl-tRNA aminoacylation
A7S760	GO:0006310	DNA recombination
	GO:0045893	positive regulation of transcription, DNA-templated
	GO:0006357	regulation of transcription by RNA polymerase II
	GO:0006281	DNA repair
A7S786	GO:0002181	cytoplasmic translation
A7S7W1	GO:1905168	positive regulation of double-strand break repair via homologous recombination
	GO:0045944	positive regulation of transcription by RNA polymerase II
A7S9M7	GO:0006357	regulation of transcription by RNA polymerase II
A7SCJ3	GO:0006121	mitochondrial electron transport, succinate to ubiquinone
A7SDG1	GO:0033512	L-lysine catabolic process to acetyl-CoA via saccharopine
A7SEN4	GO:0006432	phenylalanyl-tRNA aminoacylation
	GO:0006414	translational elongation
A7SFA3	GO:0006085	acetyl-CoA biosynthetic process
A7SFJ3	GO:0045899	positive regulation of RNA polymerase II transcriptional preinitiation complex assembly
A7SFP4	GO:0045899	positive regulation of RNA polymerase II transcriptional preinitiation complex assembly
A7SFV6	GO:0006116	NADH oxidation
A7SHX4	GO:0006352	DNA-templated transcription, initiation
A7SKL8	GO:0045944	positive regulation of transcription by RNA polymerase II
A7SKL9	GO:0045944	positive regulation of transcription by RNA polymerase II
A7SLT6	GO:0009051	pentose-phosphate shunt, oxidative branch
A7SNU0	GO:0002181	cytoplasmic translation
A7SPP0	GO:0042776	mitochondrial ATP synthesis coupled proton transport
A7SQ36	GO:0002181	cytoplasmic translation
A7SRN1	GO:0015986	ATP synthesis coupled proton transport
A7SRV8	GO:0045727	positive regulation of translation
A7SS63	GO:0070129	regulation of mitochondrial translation
	GO:0035999	tetrahydrofolate interconversion
	GO:0002082	regulation of oxidative phosphorylation
	GO:0017148	negative regulation of translation
	GO:0009113	purine nucleobase biosynthetic process
	GO:0046655	folic acid metabolic process
A7SSW8	GO:0006414	translational elongation
A7SUT0	GO:0009231	riboflavin biosynthetic process
	GO:0002143	tRNA wobble position uridine thiolation
A7SWK0	GO:0000398	mRNA splicing, via spliceosome
A7SX81	GO:0009154	purine ribonucleotide catabolic process
A7SXL5	GO:0042823	pyridoxal phosphate biosynthetic process
	GO:0008615	pyridoxine biosynthetic process
A7SYT5	GO:0006342	chromatin silencing
A7T002	GO:0006528	asparagine metabolic process
A7T0R9	GO:0042351	'de novo' GDP-L-fucose biosynthetic process
	GO:0019673	GDP-mannose metabolic process
A7T2Q5	GO:0006749	glutathione metabolic process
5	Slim id: GO:0034655	nucleobase-containing compound catabolic process
A7S5Y2	GO:0006096	glycolytic process
A7S5Z0	GO:0006096	glycolytic process
A7RMQ8	GO:0043488	regulation of mRNA stability
A7SX81	GO:0009154	purine ribonucleotide catabolic process
A7RXU0	GO:0006401	RNA catabolic process
4	Slim id: GO:0040007	growth
A7RYW1	GO:0061051	positive regulation of cell growth involved in cardiac muscle cell development
A7SYD1	GO:0045773	positive regulation of axon extension
A7S760	GO:0040008	regulation of growth
A7RLN7	GO:0031101	fin regeneration
3	Slim id: GO:0040011	locomotion
A7S5Z1	GO:0040013	negative regulation of locomotion
A7SPP0	GO:0043536	positive regulation of blood vessel endothelial cell migration
A7T9E3	GO:0030336	negative regulation of cell migration
6	Slim id: GO:0042254	ribosome biogenesis
A7RGT2	GO:0042273	ribosomal large subunit biogenesis
A7RMZ3	GO:0000028	ribosomal small subunit assembly
A7RN14	GO:0000470	maturation of LSU-rRNA
A7S2J5	GO:0000462	maturation of SSU-rRNA from tricistronic rRNA transcript (SSU-rRNA, 5.8S rRNA, LSU-rRNA)
	GO:0000028	ribosomal small subunit assembly
A7S494	GO:0000028	ribosomal small subunit assembly
A7SAM6	GO:0042273	ribosomal large subunit biogenesis
10	Slim id: GO:0042592	homeostatic process
A7S6M1	GO:0030007	cellular potassium ion homeostasis
	GO:0006883	cellular sodium ion homeostasis
A7RK73	GO:0045454	cell redox homeostasis
A7RMT9	GO:0045454	cell redox homeostasis
A7SC77	GO:0045454	cell redox homeostasis
A7SG98	GO:0045454	cell redox homeostasis
A7T2Q5	GO:0045454	cell redox homeostasis
A7SPP0	GO:0051453	regulation of intracellular pH
A7S494	GO:0030218	erythrocyte differentiation
A7S417	GO:0071333	cellular response to glucose stimulus
A7S418	GO:0071333	cellular response to glucose stimulus
1	Slim id: GO:0043473	pigmentation
A7ST02	GO:0032402	melanosome transport
51	Slim id: GO:0044281	small molecule metabolic process	51
A7RF51	GO:0009052	pentose-phosphate shunt, non-oxidative branch
A7RFX2	GO:0006537	glutamate biosynthetic process
A7RGP1	GO:0006210	thymine catabolic process
	GO:0006574	valine catabolic process
A7RI62	GO:0006101	citrate metabolic process
	GO:0006099	tricarboxylic acid cycle
A7RIC3	GO:0010121	arginine catabolic process to proline via ornithine
	GO:0019544	arginine catabolic process to glutamate
	GO:0055129	L-proline biosynthetic process
A7RIN7	GO:0009086	methionine biosynthetic process
A7RIZ1	GO:0006090	pyruvate metabolic process
	GO:0006094	gluconeogenesis
A7RKR4	GO:0006099	tricarboxylic acid cycle
A7RL26	GO:0006048	UDP-N-acetylglucosamine biosynthetic process
A7RLS1	GO:0009086	methionine biosynthetic process
A7RME1	GO:0006730	one-carbon metabolic process
	GO:0033353	S-adenosylmethionine cycle
A7RN37	GO:0006434	seryl-tRNA aminoacylation
A7RP70	GO:0006123	mitochondrial electron transport, cytochrome c to oxygen
	GO:0006122	mitochondrial electron transport, ubiquinol to cytochrome c
A7RPQ7	GO:0006208	pyrimidine nucleobase catabolic process
A7RQR3	GO:0006730	one-carbon metabolic process
	GO:0009258	10-formyltetrahydrofolate catabolic process
A7RR94	GO:0031998	regulation of fatty acid beta-oxidation
	GO:0033539	fatty acid beta-oxidation using acyl-CoA dehydrogenase
A7RX31	GO:0006099	tricarboxylic acid cycle
	GO:0006104	succinyl-CoA metabolic process
A7RY01	GO:0006572	tyrosine catabolic process
	GO:0006559	L-phenylalanine catabolic process
	GO:1902000	homogentisate catabolic process
A7S0L1	GO:0046034	ATP metabolic process
A7S2F7	GO:0006099	tricarboxylic acid cycle
	GO:0006102	isocitrate metabolic process
	GO:0006739	NADP metabolic process
	GO:0006097	glyoxylate cycle
A7S378	GO:0006099	tricarboxylic acid cycle
	GO:0006102	isocitrate metabolic process
	GO:0006739	NADP metabolic process
	GO:0006097	glyoxylate cycle
A7S417	GO:0019543	propionate catabolic process
	GO:0046327	glycerol biosynthetic process from pyruvate
	GO:0006094	gluconeogenesis
A7S418	GO:0019543	propionate catabolic process
	GO:0046327	glycerol biosynthetic process from pyruvate
	GO:0006094	gluconeogenesis
A7S4V3	GO:0006107	oxaloacetate metabolic process
	GO:0006099	tricarboxylic acid cycle
	GO:0006734	NADH metabolic process
	GO:0006108	malate metabolic process
A7S5Y2	GO:0006096	glycolytic process
	GO:0006094	gluconeogenesis
A7S5Z0	GO:0006096	glycolytic process
A7S644	GO:0006420	arginyl-tRNA aminoacylation
A7S6F3	GO:0006538	glutamate catabolic process
A7S6S5	GO:0006542	glutamine biosynthetic process
A7S886	GO:0006635	fatty acid beta-oxidation
A7SCJ3	GO:0006099	tricarboxylic acid cycle
	GO:0006121	mitochondrial electron transport, succinate to ubiquinone
A7SDG1	GO:0019878	lysine biosynthetic process via aminoadipic acid
	GO:0033512	L-lysine catabolic process to acetyl-CoA via saccharopine
A7SEN4	GO:0006432	phenylalanyl-tRNA aminoacylation
A7SF39	GO:0006635	fatty acid beta-oxidation
A7SFA1	GO:0006013	mannose metabolic process
A7SFA3	GO:0006101	citrate metabolic process
	GO:0006107	oxaloacetate metabolic process
	GO:0006633	fatty acid biosynthetic process
	GO:0006085	acetyl-CoA biosynthetic process
A7SFV6	GO:0006116	NADH oxidation
A7SLT6	GO:0009051	pentose-phosphate shunt, oxidative branch
	GO:0046177	D-gluconate catabolic process
A7SLY9	GO:0006099	tricarboxylic acid cycle
A7SNP7	GO:0006635	fatty acid beta-oxidation
	GO:0051793	medium-chain fatty acid catabolic process
A7SPP0	GO:0042776	mitochondrial ATP synthesis coupled proton transport
A7SRN1	GO:0015986	ATP synthesis coupled proton transport
A7SS63	GO:0035999	tetrahydrofolate interconversion
	GO:0002082	regulation of oxidative phosphorylation
	GO:0006565	L-serine catabolic process
	GO:0009113	purine nucleobase biosynthetic process
	GO:0019264	glycine biosynthetic process from serine
	GO:0046655	folic acid metabolic process
A7SU04	GO:0006062	sorbitol catabolic process
A7SUT0	GO:0009231	riboflavin biosynthetic process
A7SX81	GO:0009154	purine ribonucleotide catabolic process
A7SXL5	GO:0042823	pyridoxal phosphate biosynthetic process
	GO:0008615	pyridoxine biosynthetic process
A7SYK1	GO:0006106	fumarate metabolic process
	GO:0006099	tricarboxylic acid cycle
	GO:0006108	malate metabolic process
A7T002	GO:0006528	asparagine metabolic process
	GO:0006107	oxaloacetate metabolic process
	GO:0006541	glutamine metabolic process
A7T0R9	GO:0042351	'de novo' GDP-L-fucose biosynthetic process
	GO:0019673	GDP-mannose metabolic process
A7T1J0	GO:0006099	tricarboxylic acid cycle
	GO:0006108	malate metabolic process
3	Slim id: GO:0044403	symbiont process
A7RYW1	GO:0046784	viral mRNA export from host cell nucleus
A7S5Y2	GO:0051873	killing by host of symbiont cells
A7RFX1	GO:0019083	viral transcription
3	Slim id: GO:0048646	anatomical structure formation involved in morphogenesis
A7SPP0	GO:0001525	angiogenesis
A7ST02	GO:0001525	angiogenesis
A7T0R9	GO:0010842	retina layer formation
20	Slim id: GO:0048856	anatomical structure development
A7RGT2	GO:0060059	embryonic retina morphogenesis in camera-type eye
A7RIF5	GO:0007275	multicellular organism development
A7RKY2	GO:0061061	muscle structure development
A7RLN7	GO:0030097	hemopoiesis
	GO:0031101	fin regeneration
A7RM97	GO:0031016	pancreas development
A7RMQ8	GO:0060071	Wnt signaling pathway, planar cell polarity pathway
	GO:1902036	regulation of hematopoietic stem cell differentiation
A7RR94	GO:0070584	mitochondrion morphogenesis
	GO:0009887	animal organ morphogenesis
A7RYW1	GO:0061051	positive regulation of cell growth involved in cardiac muscle cell development
	GO:0001889	liver development
A7S494	GO:0030218	erythrocyte differentiation
A7S5Y2	GO:0007275	multicellular organism development
A7S5Z1	GO:0009792	embryo development ending in birth or egg hatching
A7S9Y5	GO:0008360	regulation of cell shape
A7SCK6	GO:0008360	regulation of cell shape
A7SH82	GO:0007275	multicellular organism development
A7SPP0	GO:0001525	angiogenesis
A7SRV8	GO:0007275	multicellular organism development
A7ST02	GO:0001525	angiogenesis
	GO:0070121	Kupffer's vesicle development
A7SYD1	GO:0061003	positive regulation of dendritic spine morphogenesis
	GO:0045773	positive regulation of axon extension
A7T0R9	GO:0021744	dorsal motor nucleus of vagus nerve development
	GO:0010842	retina layer formation
	GO:0021564	vagus nerve development
A8DVY7	GO:0008360	regulation of cell shape
6	Slim id: GO:0048870	cell motility
A7RIF5	GO:0016477	cell migration
A7RZ26	GO:0030317	flagellated sperm motility
A7S9Y5	GO:0016477	cell migration
A7SFJ1	GO:0016477	cell migration
A7SPP0	GO:0043536	positive regulation of blood vessel endothelial cell migration
	GO:0006933	negative regulation of cell adhesion involved in substrate-bound cell migration
A7T9E3	GO:0030336	negative regulation of cell migration
18	Slim id: GO:0051186	cofactor metabolic process
A7RF51	GO:0009052	pentose-phosphate shunt, non-oxidative branch
A7RME1	GO:0033353	S-adenosylmethionine cycle
A7RQR3	GO:0009258	10-formyltetrahydrofolate catabolic process
A7RX31	GO:0006104	succinyl-CoA metabolic process
A7S2F7	GO:0006739	NADP metabolic process
A7S378	GO:0006739	NADP metabolic process
A7S4V3	GO:0006734	NADH metabolic process
A7S5Y2	GO:0006096	glycolytic process
A7S5Z0	GO:0006096	glycolytic process
A7SDG1	GO:0033512	L-lysine catabolic process to acetyl-CoA via saccharopine
A7SFA3	GO:0006085	acetyl-CoA biosynthetic process
A7SFV6	GO:0006116	NADH oxidation
A7SG98	GO:0042744	hydrogen peroxide catabolic process
A7SLT6	GO:0009051	pentose-phosphate shunt, oxidative branch
A7SS63	GO:0035999	tetrahydrofolate interconversion
	GO:0046655	folic acid metabolic process
A7SUT0	GO:0044571	[2Fe-2S] cluster assembly
A7SXL5	GO:0042823	pyridoxal phosphate biosynthetic process
	GO:0008615	pyridoxine biosynthetic process
A7T2Q5	GO:0006749	glutathione metabolic process
6	Slim id: GO:0051276	chromosome organization
A7RQH8	GO:0006342	chromatin silencing
A7RST0	GO:0006342	chromatin silencing
A7S708	GO:0006334	nucleosome assembly
A7S760	GO:0043968	histone H2A acetylation
	GO:0043967	histone H4 acetylation
	GO:0006338	chromatin remodeling
	GO:0032508	DNA duplex unwinding
A7SHX4	GO:0006334	nucleosome assembly
A7SYT5	GO:0006342	chromatin silencing
7	Slim id: GO:0051301	cell division
A7RFB4	GO:0051301	cell division
A7RFX1	GO:0051301	cell division
A7RI62	GO:0051301	cell division
A7RVJ0	GO:0051301	cell division
A7S760	GO:0051301	cell division
A7SFJ1	GO:0051301	cell division
A7SEB1	GO:0000281	mitotic cytokinesis
2	Slim id: GO:0051604	protein maturation
A7S9Y6	GO:0006627	protein processing involved in protein targeting to mitochondrion
A7S760	GO:0010756	positive regulation of plasminogen activation
7	Slim id: GO:0055085	transmembrane transport
A7RHS7	GO:0045041	protein import into mitochondrial intermembrane space
A7RMQ8	GO:0055085	transmembrane transport
A7RN38	GO:0140021	mitochondrial ADP transmembrane transport
	GO:1990544	mitochondrial ATP transmembrane transport
A7S0L1	GO:1902600	proton transmembrane transport
A7S6M1	GO:1902600	proton transmembrane transport
	GO:0010248	establishment or maintenance of transmembrane electrochemical gradient
	GO:1990573	potassium ion import across plasma membrane
	GO:0036376	sodium ion export across plasma membrane
A7SPP0	GO:0042776	mitochondrial ATP synthesis coupled proton transport
A7SRN1	GO:0015986	ATP synthesis coupled proton transport
3	Slim id: GO:0061024	membrane organization
A7SCK6	GO:0043652	engulfment of apoptotic cell
A7S5Z0	GO:0032889	regulation of vacuole fusion, non-autophagic
A7RT62	GO:0090385	phagosome-lysosome fusion
15	Slim id: GO:0065003	protein-containing complex assembly
A7S3B3	GO:0034314	Arp2/3 complex-mediated actin nucleation
A7S7W1	GO:0034314	Arp2/3 complex-mediated actin nucleation
A7SZA7	GO:0034314	Arp2/3 complex-mediated actin nucleation
A7S708	GO:0006334	nucleosome assembly
A7SHX4	GO:0006334	nucleosome assembly
A7SS63	GO:0051289	protein homotetramerization
A7SYD1	GO:0030833	regulation of actin filament polymerization
A7RU18	GO:0051016	barbed-end actin filament capping
A7RFX1	GO:0031116	positive regulation of microtubule polymerization
A7RMQ8	GO:0036388	pre-replicative complex assembly
A7T9E3	GO:0051693	actin filament capping
A8DV03	GO:0051693	actin filament capping
A7RGH4	GO:0045899	positive regulation of RNA polymerase II transcriptional preinitiation complex assembly
A7SFJ3	GO:0045899	positive regulation of RNA polymerase II transcriptional preinitiation complex assembly
A7SFP4	GO:0045899	positive regulation of RNA polymerase II transcriptional preinitiation complex assembly
Table S2C. Distribution of Nematostella identified proteins according to their Biological Process GO annotation
