# Supplementary material for: Proteomic Approach to Anemonia sulcata and Its Symbiont Symbiodinium spp. as New Source of Potential Biotechnological Applications and Climate Change Biomarkers
Source: Int J Mol Sci. 2023 Aug 14;24(16):12798. doi: 10.3390/ijms241612798 (PMC10454419; doi:10.3390/ijms241612798)
Supplement: Supplementary file 1 [file ijms-24-12798-s001.zip › ijms-2541034-supplementary/Supplementary Table S3 copia.xlsx]

## Sheet: TS3A.Cellular Component
Number of proteinsProteins ID	Cellular Component Accessions	Cellular Component Description
57	Slim id: GO:0005575	cellular_component
A0A1Q9C1P9	GO:0016021	integral component of membrane
A0A1Q9C327	GO:0016020	membrane
A0A1Q9C461	GO:0016021	integral component of membrane
A0A1Q9C520	GO:0016021	integral component of membrane
A0A1Q9C5M9	GO:0016021	integral component of membrane
A0A1Q9C7M1	GO:0005743	mitochondrial inner membrane
	GO:0016021	integral component of membrane
A0A1Q9C831	GO:0016020	membrane
A0A1Q9CAD5	GO:0045261	proton-transporting ATP synthase complex, catalytic core F(1)
	GO:0016021	integral component of membrane
A0A1Q9CAF2	GO:0016021	integral component of membrane
A0A1Q9CBC6	GO:0016021	integral component of membrane
A0A1Q9CCN1	GO:0016021	integral component of membrane
A0A1Q9CDH4	GO:0016021	integral component of membrane
A0A1Q9CDT0	GO:0031361	integral component of thylakoid membrane
A0A1Q9CHC2	GO:0016021	integral component of membrane
A0A1Q9CHC6	GO:0009538	photosystem I reaction center
	GO:0016021	integral component of membrane
A0A1Q9CMD4	GO:0016020	membrane
A0A1Q9CNN8	GO:0016021	integral component of membrane
A0A1Q9CQI8	GO:0016021	integral component of membrane
A0A1Q9CQT2	GO:0016021	integral component of membrane
A0A1Q9CTU6	GO:0016021	integral component of membrane
A0A1Q9CUV4	GO:0030076	light-harvesting complex
A0A1Q9CVF9	GO:0016020	membrane
A0A1Q9CWA0	GO:0030076	light-harvesting complex
	GO:0016021	integral component of membrane
A0A1Q9D3Y4	GO:0016021	integral component of membrane
A0A1Q9D6Y6	GO:0016021	integral component of membrane
A0A1Q9D706	GO:0016021	integral component of membrane
A0A1Q9D916	GO:0016021	integral component of membrane
A0A1Q9D9E0	GO:0016021	integral component of membrane
A0A1Q9DB51	GO:0016021	integral component of membrane
A0A1Q9DK91	GO:0016021	integral component of membrane
A0A1Q9DKL5	GO:0045261	proton-transporting ATP synthase complex, catalytic core F(1)
	GO:0016021	integral component of membrane
A0A1Q9DLC5	GO:0016021	integral component of membrane
A0A1Q9DPP2	GO:0042651	thylakoid membrane
	GO:0009522	photosystem I
A0A1Q9DQG6	GO:0016021	integral component of membrane
A0A1Q9DR48	GO:0016021	integral component of membrane
A0A1Q9DSM1	GO:0016021	integral component of membrane
A0A1Q9DU36	GO:0016020	membrane
A0A1Q9DYD9	GO:0016020	membrane
A0A1Q9DYJ8	GO:0016021	integral component of membrane
A0A1Q9E003	GO:0016021	integral component of membrane
A0A1Q9E0D6	GO:0016021	integral component of membrane
A0A1Q9E1K0	GO:0009538	photosystem I reaction center
	GO:0016021	integral component of membrane
A0A1Q9E2U7	GO:0045261	proton-transporting ATP synthase complex, catalytic core F(1)
	GO:0016021	integral component of membrane
A0A1Q9E398	GO:0016020	membrane
A0A1Q9E3J4	GO:0016021	integral component of membrane
	GO:0009654	photosystem II oxygen evolving complex
A0A1Q9E616	GO:0016021	integral component of membrane
A0A1Q9E704	GO:0016021	integral component of membrane
A0A1Q9E9J7	GO:0019773	proteasome core complex, alpha-subunit complex
A0A1Q9EC21	GO:0016021	integral component of membrane
A0A1Q9EGS7	GO:0005858	axonemal dynein complex
A0A1Q9ESM6	GO:0016021	integral component of membrane
A0A1Q9ETJ4	GO:0016021	integral component of membrane
A0A1Q9EWI0	GO:0016021	integral component of membrane
A0A1Q9EWW7	GO:0016021	integral component of membrane
	GO:0005874	microtubule
A0A1Q9EXF7	GO:0016021	integral component of membrane
A0A1Q9F1D7	GO:0016021	integral component of membrane
A0A1Q9F1Z9	GO:0016021	integral component of membrane
14	Slim id: GO:0005622	intracellular
A0A1Q9C7M1	GO:0005743	mitochondrial inner membrane
A0A1Q9CAD5	GO:0045261	proton-transporting ATP synthase complex, catalytic core F(1)
A0A1Q9CDT0	GO:0031361	integral component of thylakoid membrane
A0A1Q9CHC6	GO:0009538	photosystem I reaction center
A0A1Q9CUV4	GO:0030076	light-harvesting complex
A0A1Q9CWA0	GO:0030076	light-harvesting complex
A0A1Q9DKL5	GO:0045261	proton-transporting ATP synthase complex, catalytic core F(1)
A0A1Q9DPP2	GO:0042651	thylakoid membrane
	GO:0009522	photosystem I
A0A1Q9E1K0	GO:0009538	photosystem I reaction center
A0A1Q9E2U7	GO:0045261	proton-transporting ATP synthase complex, catalytic core F(1)
A0A1Q9E3J4	GO:0009654	photosystem II oxygen evolving complex
A0A1Q9E9J7	GO:0019773	proteasome core complex, alpha-subunit complex
A0A1Q9EGS7	GO:0005858	axonemal dynein complex
A0A1Q9EWW7	GO:0005874	microtubule
14	Slim id: GO:0005623	cell
A0A1Q9C7M1	GO:0005743	mitochondrial inner membrane
A0A1Q9CAD5	GO:0045261	proton-transporting ATP synthase complex, catalytic core F(1)
A0A1Q9CDT0	GO:0031361	integral component of thylakoid membrane
A0A1Q9CHC6	GO:0009538	photosystem I reaction center
A0A1Q9CUV4	GO:0030076	light-harvesting complex
A0A1Q9CWA0	GO:0030076	light-harvesting complex
A0A1Q9DKL5	GO:0045261	proton-transporting ATP synthase complex, catalytic core F(1)
A0A1Q9DPP2	GO:0042651	thylakoid membrane
	GO:0009522	photosystem I
A0A1Q9E1K0	GO:0009538	photosystem I reaction center
A0A1Q9E2U7	GO:0045261	proton-transporting ATP synthase complex, catalytic core F(1)
A0A1Q9E3J4	GO:0009654	photosystem II oxygen evolving complex
A0A1Q9E9J7	GO:0019773	proteasome core complex, alpha-subunit complex
A0A1Q9EGS7	GO:0005858	axonemal dynein complex
A0A1Q9EWW7	GO:0005874	microtubule
3	Slim id: GO:0005634	nucleus
A0A1Q9E003	GO:0005634	nucleus
A0A1Q9E9J7	GO:0005634	nucleus
A0A1Q9EWI0	GO:0005634	nucleus
5	Slim id: GO:0005737	cytoplasm
A0A1Q9C7M1	GO:0005743	mitochondrial inner membrane
A0A1Q9EGS7	GO:0005858	axonemal dynein complex
A0A1Q9C5L0	GO:0005737	cytoplasm
A0A1Q9E9J7	GO:0005737	cytoplasm
A0A1Q9ETJ4	GO:0005737	cytoplasm
2	Slim id: GO:0005739	mitochondrion
A0A1Q9C7M1	GO:0005743	mitochondrial inner membrane
A0A1Q9ESZ4	GO:0005739	mitochondrion
4	Slim id: GO:0005829	cytosol
A0A1Q9CYF7	GO:0000015	phosphopyruvate hydratase complex
A0A1Q9EG93	GO:0000015	phosphopyruvate hydratase complex
A0A1Q9C1P9	GO:0005829	cytosol
A0A1Q9E704	GO:0005829	cytosol
3	Slim id: GO:0005840	ribosome
A0A1Q9CTU6	GO:0005840	ribosome
A0A1Q9DQG6	GO:0005840	ribosome
A0A1Q9EGS7	GO:0005840	ribosome
2	Slim id: GO:0005856	cytoskeleton
A0A1Q9EWW7	GO:0005874	microtubule
A0A1Q9EGS7	GO:0005858	axonemal dynein complex
1	Slim id: GO:0005886	plasma membrane
A0A1Q9E704	GO:0005886	plasma membrane
1	Slim id: GO:0005929	cilium
A0A1Q9EGS7	GO:0005858	axonemal dynein complex
17	Slim id: GO:0009536	plastid
A0A1Q9C327	GO:0009507	chloroplast
A0A1Q9C520	GO:0009507	chloroplast
A0A1Q9C5M9	GO:0009507	chloroplast
A0A1Q9C831	GO:0009507	chloroplast
A0A1Q9CAD5	GO:0009507	chloroplast
A0A1Q9CAF2	GO:0009507	chloroplast
A0A1Q9CMD4	GO:0009507	chloroplast
A0A1Q9CUV4	GO:0009507	chloroplast
A0A1Q9CVF9	GO:0009507	chloroplast
A0A1Q9D6Y6	GO:0009507	chloroplast
A0A1Q9DR48	GO:0009507	chloroplast
A0A1Q9DSM1	GO:0009507	chloroplast
A0A1Q9DU36	GO:0009507	chloroplast
A0A1Q9DYD9	GO:0009507	chloroplast
A0A1Q9EGS7	GO:0009507	chloroplast
A0A1Q9F1D7	GO:0009507	chloroplast
A0A1Q9E0D6	GO:0009536	plastid
6	Slim id: GO:0009579	thylakoid
A0A1Q9CAD5	GO:0009579	thylakoid
A0A1Q9CDT0	GO:0031361	integral component of thylakoid membrane
A0A1Q9CHC6	GO:0009538	photosystem I reaction center
A0A1Q9DPP2	GO:0042651	thylakoid membrane
	GO:0009522	photosystem I
A0A1Q9E1K0	GO:0009538	photosystem I reaction center
A0A1Q9E3J4	GO:0009654	photosystem II oxygen evolving complex
13	Slim id: GO:0032991	protein-containing complex
A0A1Q9CAD5	GO:0045261	proton-transporting ATP synthase complex, catalytic core F(1)
A0A1Q9CHC6	GO:0009538	photosystem I reaction center
A0A1Q9CUV4	GO:0030076	light-harvesting complex
A0A1Q9CWA0	GO:0030076	light-harvesting complex
A0A1Q9CYF7	GO:0000015	phosphopyruvate hydratase complex
A0A1Q9DKL5	GO:0045261	proton-transporting ATP synthase complex, catalytic core F(1)
A0A1Q9DPP2	GO:0009522	photosystem I
A0A1Q9E1K0	GO:0009538	photosystem I reaction center
A0A1Q9E2U7	GO:0045261	proton-transporting ATP synthase complex, catalytic core F(1)
A0A1Q9E3J4	GO:0009654	photosystem II oxygen evolving complex
A0A1Q9E9J7	GO:0019773	proteasome core complex, alpha-subunit complex
A0A1Q9EG93	GO:0000015	phosphopyruvate hydratase complex
A0A1Q9EGS7	GO:0005858	axonemal dynein complex
3	Slim id: GO:0043226	organelle
A0A1Q9C7M1	GO:0005743	mitochondrial inner membrane
A0A1Q9EWW7	GO:0005874	microtubule
A0A1Q9EGS7	GO:0005858	axonemal dynein complex
Table S3A. Distribution of Nematostella identified proteins according to their cellular component GO annotation

## Sheet: TS3B.Molecular Function
Number of proteinsProteins /ID	Molecular function Accessions	Molecular Function Description
65	Slim id: GO:0003674	molecular_function
A0A1Q9BRZ1	GO:0008986	pyruvate, water dikinase activity
	GO:0005524	ATP binding
A0A1Q9C1P9	GO:0051539	4 iron, 4 sulfur cluster binding
A0A1Q9C327	GO:0005515	protein binding
	GO:0003676	nucleic acid binding
	GO:0016168	chlorophyll binding
	GO:0004523	RNA-DNA hybrid ribonuclease activity
A0A1Q9C520	GO:0003676	nucleic acid binding
	GO:0016168	chlorophyll binding
	GO:0004523	RNA-DNA hybrid ribonuclease activity
A0A1Q9C5L0	GO:0051499	D-aminoacyl-tRNA deacylase activity
	GO:0004672	protein kinase activity
	GO:0005524	ATP binding
A0A1Q9C5M9	GO:0016168	chlorophyll binding
A0A1Q9C7M1	GO:0051539	4 iron, 4 sulfur cluster binding
	GO:0004013	adenosylhomocysteinase activity
	GO:0051537	2 iron, 2 sulfur cluster binding
	GO:0051538	3 iron, 4 sulfur cluster binding
A0A1Q9C831	GO:0016168	chlorophyll binding
A0A1Q9CAD5	GO:0046961	proton-transporting ATPase activity, rotational mechanism
	GO:0046933	proton-transporting ATP synthase activity, rotational mechanism
	GO:0005524	ATP binding
A0A1Q9CAF2	GO:0003676	nucleic acid binding
	GO:0016168	chlorophyll binding
	GO:0004523	RNA-DNA hybrid ribonuclease activity
A0A1Q9CBC6	GO:0070615	nucleosome-dependent ATPase activity
	GO:0005524	ATP binding
	GO:0015112	nitrate transmembrane transporter activity
A0A1Q9CCN1	GO:0051287	NAD binding
	GO:0042626	ATPase activity, coupled to transmembrane movement of substances
	GO:0050661	NADP binding
	GO:0005524	ATP binding
A0A1Q9CDH4	GO:0050242	pyruvate, phosphate dikinase activity
	GO:0005524	ATP binding
A0A1Q9CDT0	GO:0020037	heme binding
	GO:0003676	nucleic acid binding
A0A1Q9CHC2	GO:0008173	RNA methyltransferase activity
A0A1Q9CHC6	GO:0005515	protein binding
A0A1Q9CJK1	GO:0005524	ATP binding
A0A1Q9CMD4	GO:0016168	chlorophyll binding
A0A1Q9CQT2	GO:0005525	GTP binding
	GO:0004176	ATP-dependent peptidase activity
	GO:0005524	ATP binding
A0A1Q9CTU6	GO:0051536	iron-sulfur cluster binding
	GO:0004721	phosphoprotein phosphatase activity
	GO:0004618	phosphoglycerate kinase activity
	GO:0030170	pyridoxal phosphate binding
	GO:0031071	cysteine desulfurase activity
	GO:0005524	ATP binding
A0A1Q9CUV4	GO:0016168	chlorophyll binding
A0A1Q9CVF9	GO:0016168	chlorophyll binding
A0A1Q9CWA0	GO:0004674	protein serine/threonine kinase activity
	GO:0016168	chlorophyll binding
	GO:0005524	ATP binding
A0A1Q9CYF7	GO:0004721	phosphoprotein phosphatase activity
A0A1Q9CZA7	GO:0005525	GTP binding
A0A1Q9D3Y4	GO:0020037	heme binding
	GO:0000030	mannosyltransferase activity
	GO:0004601	peroxidase activity
	GO:0004588	orotate phosphoribosyltransferase activity
	GO:0015116	sulfate transmembrane transporter activity
A0A1Q9D6Y6	GO:0005515	protein binding
	GO:0005452	inorganic anion exchanger activity
	GO:0003676	nucleic acid binding
	GO:0016168	chlorophyll binding
	GO:0016538	cyclin-dependent protein serine/threonine kinase regulator activity
A0A1Q9D706	GO:0005515	protein binding
A0A1Q9D916	GO:0008974	phosphoribulokinase activity
	GO:0005524	ATP binding
A0A1Q9D9E0	GO:0003950	NAD+ ADP-ribosyltransferase activity
A0A1Q9DB51	GO:0050660	flavin adenine dinucleotide binding
	GO:0004672	protein kinase activity
	GO:0005524	ATP binding
A0A1Q9DHE0	GO:0003676	nucleic acid binding
	GO:0005524	ATP binding
A0A1Q9DJL4	GO:0005515	protein binding
	GO:0051287	NAD binding
	GO:0003676	nucleic acid binding
A0A1Q9DKL5	GO:0046933	proton-transporting ATP synthase activity, rotational mechanism
A0A1Q9DLJ1	GO:0005524	ATP binding
A0A1Q9DPP2	GO:0051539	4 iron, 4 sulfur cluster binding
	GO:0050660	flavin adenine dinucleotide binding
	GO:0003676	nucleic acid binding
A0A1Q9DQG6	GO:0008483	transaminase activity
	GO:0004721	phosphoprotein phosphatase activity
	GO:0004618	phosphoglycerate kinase activity
	GO:0030170	pyridoxal phosphate binding
	GO:0005524	ATP binding
A0A1Q9DR48	GO:0015112	nitrate transmembrane transporter activity
A0A1Q9DSM1	GO:0016168	chlorophyll binding
A0A1Q9DU36	GO:0003676	nucleic acid binding
	GO:0051537	2 iron, 2 sulfur cluster binding
	GO:0016168	chlorophyll binding
	GO:0004523	RNA-DNA hybrid ribonuclease activity
A0A1Q9DUF2	GO:0005525	GTP binding
A0A1Q9DY99	GO:0030170	pyridoxal phosphate binding
A0A1Q9DYD9	GO:0016168	chlorophyll binding
A0A1Q9DYJ8	GO:0005524	ATP binding
A0A1Q9E003	GO:0003676	nucleic acid binding
	GO:0003950	NAD+ ADP-ribosyltransferase activity
	GO:0004523	RNA-DNA hybrid ribonuclease activity
A0A1Q9E2U7	GO:0046933	proton-transporting ATP synthase activity, rotational mechanism
	GO:0005524	ATP binding
A0A1Q9E398	GO:0042132	fructose 1,6-bisphosphate 1-phosphatase activity
	GO:0050278	sedoheptulose-bisphosphatase activity
A0A1Q9E562	GO:0005525	GTP binding
A0A1Q9E616	GO:0051287	NAD binding
	GO:0050661	NADP binding
A0A1Q9E6D4	GO:0016408	C-acyltransferase activity
A0A1Q9E704	GO:0070615	nucleosome-dependent ATPase activity
	GO:0003878	ATP citrate synthase activity
	GO:0005524	ATP binding
A0A1Q9E9J7	GO:0016787	hydrolase activity
A0A1Q9EC21	GO:0008483	transaminase activity
	GO:0030170	pyridoxal phosphate binding
A0A1Q9EG93	GO:0004618	phosphoglycerate kinase activity
	GO:0005524	ATP binding
A0A1Q9EGS7	GO:0008080	N-acetyltransferase activity
A0A1Q9EJH2	GO:0003755	peptidyl-prolyl cis-trans isomerase activity
A0A1Q9ESM6	GO:0051287	NAD binding
A0A1Q9ESZ4	GO:0005524	ATP binding
A0A1Q9ETJ4	GO:0016018	cyclosporin A binding
	GO:0003755	peptidyl-prolyl cis-trans isomerase activity
A0A1Q9EWI0	GO:0020037	heme binding
	GO:0003676	nucleic acid binding
	GO:0051879	Hsp90 protein binding
	GO:0016409	palmitoyltransferase activity
	GO:0005524	ATP binding
A0A1Q9EWW7	GO:0005525	GTP binding
A0A1Q9EXF7	GO:0005525	GTP binding
	GO:0004176	ATP-dependent peptidase activity
	GO:0005524	ATP binding
A0A1Q9F1D7	GO:0016168	chlorophyll binding
A0A1Q9F461	GO:0051287	NAD binding
	GO:0004316	3-oxoacyl-[acyl-carrier-protein] reductase (NADPH) activity
A0A1Q9F763	GO:0005515	protein binding
	GO:0003676	nucleic acid binding
	GO:0004842	ubiquitin-protein transferase activity
	GO:0000215	tRNA 2'-phosphotransferase activity
	GO:0003950	NAD+ ADP-ribosyltransferase activity
1	Slim id: GO:0003677	DNA binding
A0A1Q9C461	GO:0003677	DNA binding
3	Slim id: GO:0003723	RNA binding
A0A1Q9C1P9	GO:0003723	RNA binding
A0A1Q9CHC2	GO:0003723	RNA binding
A0A1Q9E616	GO:0003723	RNA binding
3	Slim id: GO:0003735	structural constituent of ribosome
A0A1Q9CTU6	GO:0003735	structural constituent of ribosome
A0A1Q9DQG6	GO:0003735	structural constituent of ribosome
A0A1Q9EGS7	GO:0003735	structural constituent of ribosome
4	Slim id: GO:0003924	GTPase activity
A0A1Q9CZA7	GO:0003924	GTPase activity
A0A1Q9DUF2	GO:0003924	GTPase activity
A0A1Q9E562	GO:0003924	GTPase activity
A0A1Q9EWW7	GO:0003924	GTPase activity
2	Slim id: GO:0004386	helicase activity
A0A1Q9DHE0	GO:0004386	helicase activity
A0A1Q9EWI0	GO:0004386	helicase activity
6	Slim id: GO:0004518	nuclease activity
A0A1Q9F763	GO:0004527	exonuclease activity
A0A1Q9C327	GO:0004523	RNA-DNA hybrid ribonuclease activity
A0A1Q9C520	GO:0004523	RNA-DNA hybrid ribonuclease activity
A0A1Q9CAF2	GO:0004523	RNA-DNA hybrid ribonuclease activity
A0A1Q9DU36	GO:0004523	RNA-DNA hybrid ribonuclease activity
A0A1Q9E003	GO:0004523	RNA-DNA hybrid ribonuclease activity
1	Slim id: GO:0005198	structural molecule activity
A0A1Q9EWW7	GO:0005200	structural constituent of cytoskeleton
3	Slim id: GO:0008135	translation factor activity, RNA binding
A0A1Q9CZA7	GO:0003746	translation elongation factor activity
A0A1Q9DUF2	GO:0003746	translation elongation factor activity
A0A1Q9E562	GO:0003746	translation elongation factor activity
2	Slim id: GO:0008168	methyltransferase activity
A0A1Q9C461	GO:0008168	methyltransferase activity
A0A1Q9CHC2	GO:0008173	RNA methyltransferase activity
6	Slim id: GO:0008233	peptidase activity
A0A1Q9C1P9	GO:0008233	peptidase activity
A0A1Q9C7M1	GO:0004190	aspartic-type endopeptidase activity
A0A1Q9CQT2	GO:0004222	metalloendopeptidase activity
	GO:0004176	ATP-dependent peptidase activity
A0A1Q9D9E0	GO:0004222	metalloendopeptidase activity
A0A1Q9E1K0	GO:0004190	aspartic-type endopeptidase activity
A0A1Q9EXF7	GO:0004222	metalloendopeptidase activity
	GO:0004176	ATP-dependent peptidase activity
9	Slim id: GO:0016301	kinase activity
A0A1Q9CDH4	GO:0016301	kinase activity
A0A1Q9CWA0	GO:0004674	protein serine/threonine kinase activity
A0A1Q9C5L0	GO:0004672	protein kinase activity
A0A1Q9DB51	GO:0004672	protein kinase activity
A0A1Q9CTU6	GO:0004618	phosphoglycerate kinase activity
A0A1Q9DQG6	GO:0004618	phosphoglycerate kinase activity
A0A1Q9EG93	GO:0004618	phosphoglycerate kinase activity
A0A1Q9BRZ1	GO:0008986	pyruvate, water dikinase activity
A0A1Q9D916	GO:0008974	phosphoribulokinase activity
20	Slim id: GO:0016491	oxidoreductase activity
A0A1Q9C461	GO:0016491	oxidoreductase activity
A0A1Q9C5L0	GO:0016491	oxidoreductase activity
A0A1Q9C7M1	GO:0008177	succinate dehydrogenase (ubiquinone) activity
	GO:0009055	electron transfer activity
A0A1Q9CCN1	GO:0016620	oxidoreductase activity, acting on the aldehyde or oxo group of donors, NAD or NADP as acceptor
A0A1Q9CDT0	GO:0009055	electron transfer activity
A0A1Q9CHC2	GO:0016491	oxidoreductase activity
A0A1Q9D3Y4	GO:0004601	peroxidase activity
A0A1Q9D9E0	GO:0016491	oxidoreductase activity
A0A1Q9DB51	GO:0016491	oxidoreductase activity
A0A1Q9DEA8	GO:0030060	L-malate dehydrogenase activity
A0A1Q9DJL4	GO:0016616	oxidoreductase activity, acting on the CH-OH group of donors, NAD or NADP as acceptor
A0A1Q9DPP2	GO:0009055	electron transfer activity
	GO:0016627	oxidoreductase activity, acting on the CH-CH group of donors
A0A1Q9DR48	GO:0004497	monooxygenase activity
A0A1Q9E3J4	GO:0010242	oxygen evolving activity
A0A1Q9E616	GO:0016620	oxidoreductase activity, acting on the aldehyde or oxo group of donors, NAD or NADP as acceptor
A0A1Q9ESM6	GO:0016491	oxidoreductase activity
A0A1Q9EWI0	GO:0004497	monooxygenase activity
	GO:0016705	oxidoreductase activity, acting on paired donors, with incorporation or reduction of molecular oxygen
A0A1Q9F0G7	GO:0016616	oxidoreductase activity, acting on the CH-OH group of donors, NAD or NADP as acceptor
A0A1Q9F461	GO:0004316	3-oxoacyl-[acyl-carrier-protein] reductase (NADPH) activity
	GO:0102131	3-oxo-glutaryl-[acp] methyl ester reductase activity
	GO:0102132	3-oxo-pimeloyl-[acp] methyl ester reductase activity
A0A1Q9F7D8	GO:0004324	ferredoxin-NADP+ reductase activity
5	Slim id: GO:0016746	transferase activity, transferring acyl groups
A0A1Q9EGS7	GO:0008080	N-acetyltransferase activity
A0A1Q9F461	GO:0004316	3-oxoacyl-[acyl-carrier-protein] reductase (NADPH) activity
A0A1Q9E6D4	GO:0016408	C-acyltransferase activity
A0A1Q9E704	GO:0003878	ATP citrate synthase activity
A0A1Q9EWI0	GO:0016409	palmitoyltransferase activity
5	Slim id: GO:0016757	transferase activity, transferring glycosyl groups
A0A1Q9CDH4	GO:0016757	transferase activity, transferring glycosyl groups
A0A1Q9D3Y4	GO:0000030	mannosyltransferase activity
	GO:0004588	orotate phosphoribosyltransferase activity
A0A1Q9D9E0	GO:0003950	NAD+ ADP-ribosyltransferase activity
A0A1Q9E003	GO:0003950	NAD+ ADP-ribosyltransferase activity
A0A1Q9F763	GO:0003950	NAD+ ADP-ribosyltransferase activity
1	Slim id: GO:0016765	transferase activity, transferring alkyl or aryl (other than methyl) groups
A0A1Q9DY99	GO:0016765	transferase activity, transferring alkyl or aryl (other than methyl) groups
4	Slim id: GO:0016791	phosphatase activity
A0A1Q9CTU6	GO:0004721	phosphoprotein phosphatase activity
A0A1Q9CYF7	GO:0004721	phosphoprotein phosphatase activity
A0A1Q9DQG6	GO:0004721	phosphoprotein phosphatase activity
A0A1Q9E398	GO:0042132	fructose 1,6-bisphosphate 1-phosphatase activity
	GO:0050278	sedoheptulose-bisphosphatase activity
1	Slim id: GO:0016798	hydrolase activity, acting on glycosyl bonds
A0A1Q9E616	GO:0004336	galactosylceramidase activity
9	Slim id: GO:0016829	lyase activity
A0A1Q9C1P9	GO:0047780	citrate dehydratase activity
	GO:0003994	aconitate hydratase activity
	GO:0047456	2-methylisocitrate dehydratase activity
A0A1Q9CYF7	GO:0004634	phosphopyruvate hydratase activity
A0A1Q9D9E0	GO:0004332	fructose-bisphosphate aldolase activity
A0A1Q9DK91	GO:0004089	carbonate dehydratase activity
A0A1Q9DLC5	GO:0004451	isocitrate lyase activity
A0A1Q9DR48	GO:0016984	ribulose-bisphosphate carboxylase activity
A0A1Q9DY99	GO:0016829	lyase activity
A0A1Q9E0D6	GO:0016984	ribulose-bisphosphate carboxylase activity
A0A1Q9EG93	GO:0004634	phosphopyruvate hydratase activity
5	Slim id: GO:0016853	isomerase activity
A0A1Q9EJH2	GO:0003755	peptidyl-prolyl cis-trans isomerase activity
A0A1Q9ETJ4	GO:0003755	peptidyl-prolyl cis-trans isomerase activity
A0A1Q9CQI8	GO:0004751	ribose-5-phosphate isomerase activity
A0A1Q9CPV2	GO:0004807	triose-phosphate isomerase activity
A0A1Q9EC21	GO:0042286	glutamate-1-semialdehyde 2,1-aminomutase activity
2	Slim id: GO:0016874	ligase activity
A0A1Q9ESZ4	GO:0004775	succinate-CoA ligase (ADP-forming) activity
A0A1Q9C5L0	GO:0003989	acetyl-CoA carboxylase activity
12	Slim id: GO:0016887	ATPase activity
A0A1Q9CAD5	GO:0046961	proton-transporting ATPase activity, rotational mechanism
	GO:0046933	proton-transporting ATP synthase activity, rotational mechanism
A0A1Q9CBC6	GO:0016887	ATPase activity
	GO:0070615	nucleosome-dependent ATPase activity
A0A1Q9CCN1	GO:0042626	ATPase activity, coupled to transmembrane movement of substances
A0A1Q9CJK1	GO:0016887	ATPase activity
A0A1Q9CQT2	GO:0016887	ATPase activity
	GO:0004176	ATP-dependent peptidase activity
A0A1Q9DHE0	GO:0016887	ATPase activity
A0A1Q9DKL5	GO:0046933	proton-transporting ATP synthase activity, rotational mechanism
A0A1Q9DLJ1	GO:0016887	ATPase activity
A0A1Q9DYJ8	GO:0016887	ATPase activity
A0A1Q9E2U7	GO:0046933	proton-transporting ATP synthase activity, rotational mechanism
A0A1Q9E704	GO:0070615	nucleosome-dependent ATPase activity
A0A1Q9EXF7	GO:0016887	ATPase activity
	GO:0004176	ATP-dependent peptidase activity
11	Slim id: GO:0022857	transmembrane transporter activity
A0A1Q9CAD5	GO:0046961	proton-transporting ATPase activity, rotational mechanism
	GO:0046933	proton-transporting ATP synthase activity, rotational mechanism
A0A1Q9CBC6	GO:0015112	nitrate transmembrane transporter activity
A0A1Q9CCN1	GO:0042626	ATPase activity, coupled to transmembrane movement of substances
A0A1Q9CTU6	GO:0022857	transmembrane transporter activity
A0A1Q9D3Y4	GO:0015116	sulfate transmembrane transporter activity
A0A1Q9D6Y6	GO:0005452	inorganic anion exchanger activity
A0A1Q9DKL5	GO:0046933	proton-transporting ATP synthase activity, rotational mechanism
A0A1Q9DQG6	GO:0022857	transmembrane transporter activity
A0A1Q9DR48	GO:0015112	nitrate transmembrane transporter activity
A0A1Q9E2U7	GO:0046933	proton-transporting ATP synthase activity, rotational mechanism
A0A1Q9F1Z9	GO:0022857	transmembrane transporter activity
1	Slim id: GO:0030234	enzyme regulator activity
A0A1Q9D6Y6	GO:0016538	cyclin-dependent protein serine/threonine kinase regulator activity
53	Slim id: GO:0043167	ion binding
A0A1Q9BRZ1	GO:0046872	metal ion binding
	GO:0005524	ATP binding
A0A1Q9C1P9	GO:0046872	metal ion binding
A0A1Q9C327	GO:0016168	chlorophyll binding
A0A1Q9C520	GO:0016168	chlorophyll binding
A0A1Q9C5L0	GO:0005509	calcium ion binding
	GO:0005524	ATP binding
A0A1Q9C5M9	GO:0016168	chlorophyll binding
A0A1Q9C7M1	GO:0046872	metal ion binding
A0A1Q9C831	GO:0016168	chlorophyll binding
A0A1Q9CAD5	GO:0005524	ATP binding
A0A1Q9CAF2	GO:0016168	chlorophyll binding
A0A1Q9CBC6	GO:0005509	calcium ion binding
	GO:0005524	ATP binding
A0A1Q9CCN1	GO:0005524	ATP binding
A0A1Q9CDH4	GO:0005509	calcium ion binding
	GO:0005524	ATP binding
A0A1Q9CDT0	GO:0005506	iron ion binding
A0A1Q9CJK1	GO:0005524	ATP binding
A0A1Q9CMD4	GO:0016168	chlorophyll binding
A0A1Q9CQT2	GO:0005525	GTP binding
	GO:0005524	ATP binding
A0A1Q9CTU6	GO:0046872	metal ion binding
	GO:0030170	pyridoxal phosphate binding
	GO:0005524	ATP binding
A0A1Q9CUV4	GO:0016168	chlorophyll binding
A0A1Q9CVF9	GO:0016168	chlorophyll binding
A0A1Q9CWA0	GO:0016168	chlorophyll binding
	GO:0005524	ATP binding
A0A1Q9CYF7	GO:0000287	magnesium ion binding
A0A1Q9CZA7	GO:0005525	GTP binding
A0A1Q9D6Y6	GO:0016168	chlorophyll binding
A0A1Q9D916	GO:0005524	ATP binding
A0A1Q9D9E0	GO:0008270	zinc ion binding
A0A1Q9DB51	GO:0050660	flavin adenine dinucleotide binding
	GO:0005524	ATP binding
A0A1Q9DHE0	GO:0005509	calcium ion binding
	GO:0005524	ATP binding
A0A1Q9DK91	GO:0008270	zinc ion binding
A0A1Q9DLC5	GO:0046872	metal ion binding
A0A1Q9DLJ1	GO:0005524	ATP binding
A0A1Q9DPP2	GO:0050660	flavin adenine dinucleotide binding
	GO:0008270	zinc ion binding
A0A1Q9DQG6	GO:0030170	pyridoxal phosphate binding
	GO:0005524	ATP binding
A0A1Q9DR48	GO:0000287	magnesium ion binding
A0A1Q9DSM1	GO:0016168	chlorophyll binding
A0A1Q9DU36	GO:0046872	metal ion binding
	GO:0016168	chlorophyll binding
A0A1Q9DUF2	GO:0005525	GTP binding
A0A1Q9DY99	GO:0030170	pyridoxal phosphate binding
A0A1Q9DYD9	GO:0016168	chlorophyll binding
A0A1Q9DYJ8	GO:0005524	ATP binding
A0A1Q9E003	GO:0046872	metal ion binding
A0A1Q9E0D6	GO:0000287	magnesium ion binding
A0A1Q9E2U7	GO:0005524	ATP binding
A0A1Q9E562	GO:0005525	GTP binding
A0A1Q9E704	GO:0046872	metal ion binding
	GO:0005524	ATP binding
A0A1Q9EC21	GO:0030170	pyridoxal phosphate binding
A0A1Q9EG93	GO:0000287	magnesium ion binding
	GO:0005524	ATP binding
A0A1Q9ESZ4	GO:0000287	magnesium ion binding
	GO:0005524	ATP binding
A0A1Q9EWI0	GO:0005506	iron ion binding
	GO:0005524	ATP binding
A0A1Q9EWW7	GO:0005525	GTP binding
A0A1Q9EXF7	GO:0005525	GTP binding
	GO:0005524	ATP binding
A0A1Q9F1D7	GO:0016168	chlorophyll binding
A0A1Q9F763	GO:0005509	calcium ion binding
3	Slim id: GO:0051082	unfolded protein binding
A0A1Q9CJK1	GO:0051082	unfolded protein binding
A0A1Q9CTU6	GO:0051082	unfolded protein binding
A0A1Q9DYJ8	GO:0051082	unfolded protein binding
Table S3B. Distribution of Symbiodinium identified proteins according to their Molecular Function GO annotation

## Sheet: TS3C.Biological Process
Number of proteinsProteins /ID	Biological Process Accessions	Bilogical Process Description
57	Slim id: GO:0008150	biological_process
A0A1Q9BRZ1	GO:0006090	pyruvate metabolic process
	GO:0006094	gluconeogenesis
	GO:0016310	phosphorylation
A0A1Q9C1P9	GO:0006099	tricarboxylic acid cycle
	GO:0006508	proteolysis
A0A1Q9C327	GO:0090502	RNA phosphodiester bond hydrolysis, endonucleolytic
A0A1Q9C461	GO:0044237	cellular metabolic process
	GO:0032259	methylation
A0A1Q9C520	GO:0090502	RNA phosphodiester bond hydrolysis, endonucleolytic
A0A1Q9C5L0	GO:0106074	aminoacyl-tRNA metabolism involved in translational fidelity
	GO:0006633	fatty acid biosynthetic process
	GO:0006468	protein phosphorylation
	GO:2001295	malonyl-CoA biosynthetic process
A0A1Q9C7M1	GO:0022900	electron transport chain
	GO:0006099	tricarboxylic acid cycle
	GO:0006508	proteolysis
	GO:0006730	one-carbon metabolic process
A0A1Q9CAD5	GO:0015986	ATP synthesis coupled proton transport
A0A1Q9CAF2	GO:0090502	RNA phosphodiester bond hydrolysis, endonucleolytic
A0A1Q9CCN1	GO:0006006	glucose metabolic process
A0A1Q9CDH4	GO:0006090	pyruvate metabolic process
	GO:0016310	phosphorylation
	GO:0006665	sphingolipid metabolic process
A0A1Q9CDT0	GO:0022900	electron transport chain
A0A1Q9CHC2	GO:0001510	RNA methylation
	GO:0006396	RNA processing
A0A1Q9CQI8	GO:0009052	pentose-phosphate shunt, non-oxidative branch
A0A1Q9CQT2	GO:0006508	proteolysis
A0A1Q9CTU6	GO:0044571	[2Fe-2S] cluster assembly
	GO:0006470	protein dephosphorylation
	GO:0006096	glycolytic process
A0A1Q9CWA0	GO:0006468	protein phosphorylation
A0A1Q9CYF7	GO:0006470	protein dephosphorylation
	GO:0006096	glycolytic process
A0A1Q9CZA7	GO:0006414	translational elongation
A0A1Q9D021	GO:0006535	cysteine biosynthetic process from serine
A0A1Q9D3Y4	GO:1902358	sulfate transmembrane transport
	GO:0097502	mannosylation
	GO:0006486	protein glycosylation
	GO:0009116	nucleoside metabolic process
	GO:0044205	'de novo' UMP biosynthetic process
	GO:0098869	cellular oxidant detoxification
A0A1Q9D6Y6	GO:0000079	regulation of cyclin-dependent protein serine/threonine kinase activity
	GO:0015698	inorganic anion transport
	GO:0019253	reductive pentose-phosphate cycle
	GO:0016310	phosphorylation
A0A1Q9D9E0	GO:0006096	glycolytic process
	GO:0006508	proteolysis
A0A1Q9DB51	GO:0006468	protein phosphorylation
A0A1Q9DEA8	GO:0006108	malate metabolic process
	GO:0006099	tricarboxylic acid cycle
A0A1Q9DHE0	GO:0006310	DNA recombination
A0A1Q9DKL5	GO:0015986	ATP synthesis coupled proton transport
A0A1Q9DLC5	GO:0019752	carboxylic acid metabolic process
	GO:0010207	photosystem II assembly
A0A1Q9DLJ1	GO:0042026	protein refolding
A0A1Q9DPP2	GO:0009773	photosynthetic electron transport in photosystem I
	GO:0015074	DNA integration
A0A1Q9DQG6	GO:0006470	protein dephosphorylation
	GO:0006096	glycolytic process
A0A1Q9DR48	GO:0019253	reductive pentose-phosphate cycle
A0A1Q9DU36	GO:0090502	RNA phosphodiester bond hydrolysis, endonucleolytic
A0A1Q9DUF2	GO:0006414	translational elongation
A0A1Q9DY99	GO:0019346	transsulfuration
A0A1Q9E003	GO:0090502	RNA phosphodiester bond hydrolysis, endonucleolytic
A0A1Q9E0D6	GO:0015977	carbon fixation
A0A1Q9E1K0	GO:0006508	proteolysis
A0A1Q9E2U7	GO:0015986	ATP synthesis coupled proton transport
A0A1Q9E398	GO:0016311	dephosphorylation
A0A1Q9E3J4	GO:0042549	photosystem II stabilization
	GO:0010207	photosystem II assembly
A0A1Q9E562	GO:0006414	translational elongation
A0A1Q9E616	GO:0006006	glucose metabolic process
	GO:0006683	galactosylceramide catabolic process
A0A1Q9E704	GO:0006085	acetyl-CoA biosynthetic process
	GO:0006101	citrate metabolic process
A0A1Q9E9J7	GO:0043161	proteasome-mediated ubiquitin-dependent protein catabolic process
A0A1Q9EC21	GO:0006782	protoporphyrinogen IX biosynthetic process
A0A1Q9EG93	GO:0006096	glycolytic process
A0A1Q9EGS7	GO:0070286	axonemal dynein complex assembly
A0A1Q9ESZ4	GO:0006099	tricarboxylic acid cycle
A0A1Q9ETJ4	GO:0001666	response to hypoxia
A0A1Q9EWI0	GO:0015074	DNA integration
A0A1Q9EWW7	GO:0007017	microtubule-based process
A0A1Q9EXF7	GO:0006508	proteolysis
A0A1Q9F0G7	GO:0044237	cellular metabolic process
A0A1Q9F461	GO:0006633	fatty acid biosynthetic process
A0A1Q9F763	GO:0006470	protein dephosphorylation
	GO:0090305	nucleic acid phosphodiester bond hydrolysis
14	Slim id: GO:0005975	carbohydrate metabolic process
A0A1Q9BRZ1	GO:0006094	gluconeogenesis
A0A1Q9D916	GO:0019253	reductive pentose-phosphate cycle
A0A1Q9DR48	GO:0019253	reductive pentose-phosphate cycle
A0A1Q9CCN1	GO:0006006	glucose metabolic process
A0A1Q9E616	GO:0006006	glucose metabolic process
A0A1Q9CTU6	GO:0006096	glycolytic process
A0A1Q9CYF7	GO:0006096	glycolytic process
A0A1Q9D9E0	GO:0006096	glycolytic process
A0A1Q9DQG6	GO:0006096	glycolytic process
A0A1Q9EG93	GO:0006096	glycolytic process
A0A1Q9CPV2	GO:0005975	carbohydrate metabolic process
A0A1Q9DEA8	GO:0005975	carbohydrate metabolic process
A0A1Q9E398	GO:0005975	carbohydrate metabolic process
A0A1Q9F0G7	GO:0005975	carbohydrate metabolic process
25	Slim id: GO:0006091	generation of precursor metabolites and energy
A0A1Q9C1P9	GO:0006099	tricarboxylic acid cycle
A0A1Q9C327	GO:0009765	photosynthesis, light harvesting
A0A1Q9C520	GO:0009765	photosynthesis, light harvesting
A0A1Q9C5M9	GO:0009765	photosynthesis, light harvesting
A0A1Q9C7M1	GO:0022900	electron transport chain
	GO:0006099	tricarboxylic acid cycle
A0A1Q9C831	GO:0009765	photosynthesis, light harvesting
A0A1Q9CAF2	GO:0009765	photosynthesis, light harvesting
A0A1Q9CDT0	GO:0022900	electron transport chain
A0A1Q9CMD4	GO:0009765	photosynthesis, light harvesting
A0A1Q9CTU6	GO:0006096	glycolytic process
A0A1Q9CVF9	GO:0009765	photosynthesis, light harvesting
A0A1Q9CYF7	GO:0006096	glycolytic process
A0A1Q9D6Y6	GO:0009765	photosynthesis, light harvesting
A0A1Q9D9E0	GO:0006096	glycolytic process
A0A1Q9DEA8	GO:0006099	tricarboxylic acid cycle
A0A1Q9DLC5	GO:0010207	photosystem II assembly
A0A1Q9DPP2	GO:0009773	photosynthetic electron transport in photosystem I
A0A1Q9DQG6	GO:0006096	glycolytic process
A0A1Q9DSM1	GO:0009765	photosynthesis, light harvesting
A0A1Q9DU36	GO:0009765	photosynthesis, light harvesting
A0A1Q9DYD9	GO:0009765	photosynthesis, light harvesting
A0A1Q9E3J4	GO:0042549	photosystem II stabilization
	GO:0010207	photosystem II assembly
A0A1Q9EG93	GO:0006096	glycolytic process
A0A1Q9ESZ4	GO:0006099	tricarboxylic acid cycle
A0A1Q9F1D7	GO:0009765	photosynthesis, light harvesting
3	Slim id: GO:0006259	DNA metabolic process
A0A1Q9DHE0	GO:0006310	DNA recombination
A0A1Q9DPP2	GO:0015074	DNA integration
A0A1Q9EWI0	GO:0015074	DNA integration
1	Slim id: GO:0006399	tRNA metabolic process
A0A1Q9C5L0	GO:0106074	aminoacyl-tRNA metabolism involved in translational fidelity
6	Slim id: GO:0006412	translation
A0A1Q9CZA7	GO:0006414	translational elongation
A0A1Q9DUF2	GO:0006414	translational elongation
A0A1Q9E562	GO:0006414	translational elongation
A0A1Q9CTU6	GO:0006412	translation
A0A1Q9DQG6	GO:0006412	translation
A0A1Q9EGS7	GO:0006412	translation
6	Slim id: GO:0006457	protein folding
A0A1Q9DLJ1	GO:0042026	protein refolding
A0A1Q9CJK1	GO:0006457	protein folding
A0A1Q9CTU6	GO:0006457	protein folding
A0A1Q9DYJ8	GO:0006457	protein folding
A0A1Q9EJH2	GO:0006457	protein folding
A0A1Q9ETJ4	GO:0006457	protein folding
23	Slim id: GO:0006464	cellular protein modification process
A0A1Q9C327	GO:0018298	protein-chromophore linkage
A0A1Q9C520	GO:0018298	protein-chromophore linkage
A0A1Q9C5L0	GO:0006468	protein phosphorylation
A0A1Q9C5M9	GO:0018298	protein-chromophore linkage
A0A1Q9C831	GO:0018298	protein-chromophore linkage
A0A1Q9CAF2	GO:0018298	protein-chromophore linkage
A0A1Q9CMD4	GO:0018298	protein-chromophore linkage
A0A1Q9CTU6	GO:0006470	protein dephosphorylation
A0A1Q9CUV4	GO:0018298	protein-chromophore linkage
A0A1Q9CVF9	GO:0018298	protein-chromophore linkage
A0A1Q9CWA0	GO:0018298	protein-chromophore linkage
	GO:0006468	protein phosphorylation
A0A1Q9CYF7	GO:0006470	protein dephosphorylation
A0A1Q9D3Y4	GO:0006486	protein glycosylation
A0A1Q9D6Y6	GO:0018298	protein-chromophore linkage
	GO:0000079	regulation of cyclin-dependent protein serine/threonine kinase activity
A0A1Q9DB51	GO:0006468	protein phosphorylation
A0A1Q9DQG6	GO:0006470	protein dephosphorylation
A0A1Q9DSM1	GO:0018298	protein-chromophore linkage
A0A1Q9DU36	GO:0018298	protein-chromophore linkage
A0A1Q9DYD9	GO:0018298	protein-chromophore linkage
A0A1Q9EJH2	GO:0000413	protein peptidyl-prolyl isomerization
A0A1Q9ETJ4	GO:0000413	protein peptidyl-prolyl isomerization
A0A1Q9F1D7	GO:0018298	protein-chromophore linkage
A0A1Q9F763	GO:0006470	protein dephosphorylation
	GO:0016567	protein ubiquitination
2	Slim id: GO:0006520	cellular amino acid metabolic process
A0A1Q9D021	GO:0006535	cysteine biosynthetic process from serine
A0A1Q9DY99	GO:0019346	transsulfuration
5	Slim id: GO:0006629	lipid metabolic process
A0A1Q9C5L0	GO:0006633	fatty acid biosynthetic process
A0A1Q9F461	GO:0006633	fatty acid biosynthetic process
A0A1Q9E704	GO:0006629	lipid metabolic process
A0A1Q9E616	GO:0006683	galactosylceramide catabolic process
A0A1Q9CDH4	GO:0006665	sphingolipid metabolic process
5	Slim id: GO:0006790	sulfur compound metabolic process
A0A1Q9D021	GO:0006535	cysteine biosynthetic process from serine
A0A1Q9DY99	GO:0019346	transsulfuration
A0A1Q9CTU6	GO:0044571	[2Fe-2S] cluster assembly
A0A1Q9E704	GO:0006085	acetyl-CoA biosynthetic process
A0A1Q9C5L0	GO:2001295	malonyl-CoA biosynthetic process
5	Slim id: GO:0006810	transport
A0A1Q9D3Y4	GO:1902358	sulfate transmembrane transport
A0A1Q9CAD5	GO:0015986	ATP synthesis coupled proton transport
A0A1Q9DKL5	GO:0015986	ATP synthesis coupled proton transport
A0A1Q9E2U7	GO:0015986	ATP synthesis coupled proton transport
A0A1Q9D6Y6	GO:0015698	inorganic anion transport
2	Slim id: GO:0006950	response to stress
A0A1Q9D3Y4	GO:0006979	response to oxidative stress
A0A1Q9ETJ4	GO:0001666	response to hypoxia
2	Slim id: GO:0007010	cytoskeleton organization
A0A1Q9EGS7	GO:0070286	axonemal dynein complex assembly
A0A1Q9EWW7	GO:0007010	cytoskeleton organization
1	Slim id: GO:0007049	cell cycle
A0A1Q9D6Y6	GO:0000079	regulation of cyclin-dependent protein serine/threonine kinase activity
7	Slim id: GO:0009056	catabolic process
A0A1Q9E9J7	GO:0043161	proteasome-mediated ubiquitin-dependent protein catabolic process
A0A1Q9E616	GO:0006683	galactosylceramide catabolic process
A0A1Q9CTU6	GO:0006096	glycolytic process
A0A1Q9CYF7	GO:0006096	glycolytic process
A0A1Q9D9E0	GO:0006096	glycolytic process
A0A1Q9DQG6	GO:0006096	glycolytic process
A0A1Q9EG93	GO:0006096	glycolytic process
20	Slim id: GO:0009058	biosynthetic process
A0A1Q9BRZ1	GO:0006094	gluconeogenesis
A0A1Q9C5L0	GO:0006633	fatty acid biosynthetic process
	GO:2001295	malonyl-CoA biosynthetic process
A0A1Q9CAD5	GO:0015986	ATP synthesis coupled proton transport
A0A1Q9CTU6	GO:0006096	glycolytic process
A0A1Q9CYF7	GO:0006096	glycolytic process
A0A1Q9CZA7	GO:0006414	translational elongation
A0A1Q9D021	GO:0006535	cysteine biosynthetic process from serine
A0A1Q9D3Y4	GO:0006486	protein glycosylation
	GO:0044205	'de novo' UMP biosynthetic process
A0A1Q9D916	GO:0019253	reductive pentose-phosphate cycle
A0A1Q9D9E0	GO:0006096	glycolytic process
A0A1Q9DKL5	GO:0015986	ATP synthesis coupled proton transport
A0A1Q9DQG6	GO:0006096	glycolytic process
A0A1Q9DR48	GO:0019253	reductive pentose-phosphate cycle
A0A1Q9DUF2	GO:0006414	translational elongation
A0A1Q9E2U7	GO:0015986	ATP synthesis coupled proton transport
A0A1Q9E562	GO:0006414	translational elongation
A0A1Q9E704	GO:0006085	acetyl-CoA biosynthetic process
A0A1Q9EC21	GO:0006782	protoporphyrinogen IX biosynthetic process
A0A1Q9EG93	GO:0006096	glycolytic process
A0A1Q9F461	GO:0006633	fatty acid biosynthetic process
20	Slim id: GO:0015979	photosynthesis
A0A1Q9C327	GO:0009765	photosynthesis, light harvesting
A0A1Q9C520	GO:0009765	photosynthesis, light harvesting
A0A1Q9C5M9	GO:0009765	photosynthesis, light harvesting
A0A1Q9C831	GO:0009765	photosynthesis, light harvesting
A0A1Q9CAF2	GO:0009765	photosynthesis, light harvesting
A0A1Q9CDT0	GO:0015979	photosynthesis
A0A1Q9CHC6	GO:0015979	photosynthesis
A0A1Q9CMD4	GO:0009765	photosynthesis, light harvesting
A0A1Q9CVF9	GO:0009765	photosynthesis, light harvesting
A0A1Q9D6Y6	GO:0009765	photosynthesis, light harvesting
A0A1Q9D916	GO:0019253	reductive pentose-phosphate cycle
A0A1Q9DLC5	GO:0010207	photosystem II assembly
A0A1Q9DPP2	GO:0009773	photosynthetic electron transport in photosystem I
A0A1Q9DR48	GO:0019253	reductive pentose-phosphate cycle
A0A1Q9DSM1	GO:0009765	photosynthesis, light harvesting
A0A1Q9DU36	GO:0009765	photosynthesis, light harvesting
A0A1Q9DYD9	GO:0009765	photosynthesis, light harvesting
A0A1Q9E1K0	GO:0015979	photosynthesis
A0A1Q9E3J4	GO:0042549	photosystem II stabilization
	GO:0010207	photosystem II assembly
A0A1Q9F1D7	GO:0009765	photosynthesis, light harvesting
1	Slim id: GO:0016192	vesicle-mediated transport
A0A1Q9EWW7	GO:0016192	vesicle-mediated transport
4	Slim id: GO:0022607	cellular component assembly
A0A1Q9EGS7	GO:0070286	axonemal dynein complex assembly
A0A1Q9CTU6	GO:0044571	[2Fe-2S] cluster assembly
A0A1Q9DLC5	GO:0010207	photosystem II assembly
A0A1Q9E3J4	GO:0010207	photosystem II assembly
27	Slim id: GO:0034641	cellular nitrogen compound metabolic process
A0A1Q9C327	GO:0090502	RNA phosphodiester bond hydrolysis, endonucleolytic
A0A1Q9C520	GO:0090502	RNA phosphodiester bond hydrolysis, endonucleolytic
A0A1Q9C5L0	GO:2001295	malonyl-CoA biosynthetic process
A0A1Q9CAD5	GO:0015986	ATP synthesis coupled proton transport
A0A1Q9CAF2	GO:0090502	RNA phosphodiester bond hydrolysis, endonucleolytic
A0A1Q9CHC2	GO:0001510	RNA methylation
	GO:0006396	RNA processing
A0A1Q9CQI8	GO:0009052	pentose-phosphate shunt, non-oxidative branch
A0A1Q9CTU6	GO:0006096	glycolytic process
A0A1Q9CYF7	GO:0006096	glycolytic process
A0A1Q9CZA7	GO:0006414	translational elongation
A0A1Q9D3Y4	GO:0009116	nucleoside metabolic process
	GO:0044205	'de novo' UMP biosynthetic process
A0A1Q9D9E0	GO:0006096	glycolytic process
A0A1Q9DHE0	GO:0006310	DNA recombination
A0A1Q9DKL5	GO:0015986	ATP synthesis coupled proton transport
A0A1Q9DPP2	GO:0015074	DNA integration
A0A1Q9DQG6	GO:0006096	glycolytic process
A0A1Q9DU36	GO:0090502	RNA phosphodiester bond hydrolysis, endonucleolytic
A0A1Q9DUF2	GO:0006414	translational elongation
A0A1Q9E003	GO:0090502	RNA phosphodiester bond hydrolysis, endonucleolytic
A0A1Q9E2U7	GO:0015986	ATP synthesis coupled proton transport
A0A1Q9E562	GO:0006414	translational elongation
A0A1Q9E616	GO:0006683	galactosylceramide catabolic process
A0A1Q9E704	GO:0006085	acetyl-CoA biosynthetic process
A0A1Q9EC21	GO:0006782	protoporphyrinogen IX biosynthetic process
A0A1Q9EG93	GO:0006096	glycolytic process
A0A1Q9EWI0	GO:0015074	DNA integration
A0A1Q9F763	GO:0090305	nucleic acid phosphodiester bond hydrolysis
5	Slim id: GO:0034655	nucleobase-containing compound catabolic process
A0A1Q9CTU6	GO:0006096	glycolytic process
A0A1Q9CYF7	GO:0006096	glycolytic process
A0A1Q9D9E0	GO:0006096	glycolytic process
A0A1Q9DQG6	GO:0006096	glycolytic process
A0A1Q9EG93	GO:0006096	glycolytic process
25	Slim id: GO:0044281	small molecule metabolic process
A0A1Q9BRZ1	GO:0006090	pyruvate metabolic process
	GO:0006094	gluconeogenesis
A0A1Q9C1P9	GO:0006099	tricarboxylic acid cycle
A0A1Q9C5L0	GO:0006633	fatty acid biosynthetic process
	GO:2001295	malonyl-CoA biosynthetic process
A0A1Q9C7M1	GO:0006099	tricarboxylic acid cycle
	GO:0006730	one-carbon metabolic process
A0A1Q9CAD5	GO:0015986	ATP synthesis coupled proton transport
A0A1Q9CCN1	GO:0006006	glucose metabolic process
A0A1Q9CDH4	GO:0006090	pyruvate metabolic process
A0A1Q9CPV2	GO:0044281	small molecule metabolic process
A0A1Q9CQI8	GO:0009052	pentose-phosphate shunt, non-oxidative branch
A0A1Q9CTU6	GO:0006096	glycolytic process
A0A1Q9CYF7	GO:0006096	glycolytic process
A0A1Q9D021	GO:0006535	cysteine biosynthetic process from serine
A0A1Q9D3Y4	GO:0009116	nucleoside metabolic process
	GO:0044205	'de novo' UMP biosynthetic process
A0A1Q9D9E0	GO:0006096	glycolytic process
A0A1Q9DEA8	GO:0006108	malate metabolic process
	GO:0006099	tricarboxylic acid cycle
A0A1Q9DKL5	GO:0015986	ATP synthesis coupled proton transport
A0A1Q9DLC5	GO:0019752	carboxylic acid metabolic process
A0A1Q9DQG6	GO:0006096	glycolytic process
A0A1Q9DY99	GO:0019346	transsulfuration
A0A1Q9E2U7	GO:0015986	ATP synthesis coupled proton transport
A0A1Q9E616	GO:0006006	glucose metabolic process
A0A1Q9E704	GO:0006085	acetyl-CoA biosynthetic process
	GO:0006101	citrate metabolic process
A0A1Q9EG93	GO:0006096	glycolytic process
A0A1Q9ESZ4	GO:0006099	tricarboxylic acid cycle
A0A1Q9F461	GO:0006633	fatty acid biosynthetic process
9	Slim id: GO:0051186	cofactor metabolic process
A0A1Q9C5L0	GO:2001295	malonyl-CoA biosynthetic process
A0A1Q9CQI8	GO:0009052	pentose-phosphate shunt, non-oxidative branch
A0A1Q9CTU6	GO:0044571	[2Fe-2S] cluster assembly
	GO:0006096	glycolytic process
A0A1Q9CYF7	GO:0006096	glycolytic process
A0A1Q9D9E0	GO:0006096	glycolytic process
A0A1Q9DQG6	GO:0006096	glycolytic process
A0A1Q9E704	GO:0006085	acetyl-CoA biosynthetic process
A0A1Q9EC21	GO:0006782	protoporphyrinogen IX biosynthetic process
A0A1Q9EG93	GO:0006096	glycolytic process
2	Slim id: GO:0051301	cell division
A0A1Q9D6Y6	GO:0051301	cell division
A0A1Q9DHE0	GO:0051301	cell division
10	Slim id: GO:0055085	transmembrane transport
A0A1Q9D3Y4	GO:1902358	sulfate transmembrane transport
A0A1Q9CAD5	GO:0015986	ATP synthesis coupled proton transport
A0A1Q9DKL5	GO:0015986	ATP synthesis coupled proton transport
A0A1Q9E2U7	GO:0015986	ATP synthesis coupled proton transport
A0A1Q9CBC6	GO:0055085	transmembrane transport
A0A1Q9CCN1	GO:0055085	transmembrane transport
A0A1Q9CTU6	GO:0055085	transmembrane transport
A0A1Q9DQG6	GO:0055085	transmembrane transport
A0A1Q9DR48	GO:0055085	transmembrane transport
A0A1Q9F1Z9	GO:0055085	transmembrane transport
3	Slim id: GO:0065003	protein-containing complex assembly
A0A1Q9EGS7	GO:0070286	axonemal dynein complex assembly
A0A1Q9DLC5	GO:0010207	photosystem II assembly
A0A1Q9E3J4	GO:0010207	photosystem II assembly
Table S3C. Distribution of Symbiodinium identified proteins according to their Biological Process GO annotation
